# Supplementary material for: The C allele of the reactive oxygen species modulator 1 (ROMO1) polymorphism rs6060566 is a biomarker predicting coronary artery stenosis in Slovenian subjects with type 2 diabetes mellitus
Source: BMC Med Genomics. 2020 Dec 10;13:184. doi: 10.1186/s12920-020-00845-3 (PMC7731747; doi:10.1186/s12920-020-00845-3)
Supplement: Supplementary file 2 — Additional file 2. Demographic, clinical and genetic data of Slovenian subjects with T2DM. [file 12920_2020_845_MOESM2_ESM.xlsx]

## Sheet: ROMO1_rs6060566_ENG_CSV (2)
ID,hs_CRP,Glucose,Cholesterol,LDL,HDL,TG,HbA1c,E8_OHdG,Sex,Age,BMI,Waist_circumference,SBP,DBP,Smokers,DM,DM_Duration,CVI,TIA,AMI,ROMO1_rs6060566,LM,LAD,LCX,RCA
24052, ,6.2,4.2,2.6,.8,1.7, , ,1,70,26.3656030286641,110,140,80,0,1,8,0,1,1,2,3,3,3,3
25055, ,6.6,5.52,3.17,1.69,3.11, , ,1,60,26.5432098765432,100,140,80,0,1, ,0,1,1,3,3,2,3,3
23040,20, ,4.4,2.9,.9,1.3, , ,1,70,26.3656030286641,57,140,80,0,1,20,0,0,1,3,3,3,3,3
25006,20,15.5, , , , , , ,1,65,28.4055043555107,112,150,80,1,1,7,0,0,0,3,3,3,0,3
26038, ,8.9,5.27,3.8,1.09,.84, , ,1,72,30.9617287497207,115,150,80,0,1,1,0,0,0,2,3,3,3,0
25005,4.6,11.97,4.04,2.03,1.38,1.39, , ,1,60,29.7265160523187,113,180,90,1,1,2,0,0,0,3,3,0,0,3
26061, ,7.8,4.3,2.19,1.64,.78, , ,1,79,28.734672057202,115,130,80,0,1,8,0,0,0,3,3,3,0,0
23022,2.9,6,1.9,.95,.89,.85, , ,1,61,27.4692816635161,103,180,90,0,1,8,0,0,0,3,3,1,2,3
23016,8,9.1,4,2.2,1.5,.8, , ,1,67,28.6989795918367,102,150,80,0,1,35,0,0,0,3,2,0,0,0
27009, ,10.2,7,4,1,3.8, , ,1,67,32.8768872290849,117,160,90,0,1,15,0,0,0,3,2,2,2,0
23035, ,9.45,3.9,2.2,1.2,1.1, , ,1,73,25.2493372048984,91,150,95,0,1,18,0,0,0,3,1,1,0,3
26058, ,7.5,4.44,2.34,1.92,1.35, , ,0,73,39.4463667820069,125,160,95,0,1,1,0,1,0,3,1,1,1,0
25004,2.3,9.5,3.7,2.4,.77,1.27, , ,1,68,28.4053375611045,109,150,80,0,1,20,0,0,0,2,1,2,2,3
27042, ,7,6.2,3.9,.95,3, , ,0,72,36.6230677764566,118,130,80,0,1,4,0,1,0,3,1,1,1,1
25010, , ,3.9,2.01,1.38,1.1, , ,1,66,32.6905417814509,120,140,70,0,1, ,0,1,0,3,1,1,1,1
25027,2.5,8.3,2.2,1.1,.7,.9, , ,1,61,27.7769108329952,101,140,80,0,1,6,0,0,0,3,1,0,0,0
27033,2.5,5.4,3.6,1.7,.7,3.4, , ,1,70,28.0889910306745,99,140,70,0,1,5,0,0,0,2,0,3,3,0
26027, ,13.2,2.2,1,.77,.92, , ,1,83,25.3443526170799,93,120,60,0,1,5,0,0,0,2,0,1,0,3
26032,20,7, , , , , , ,0,69,25.5937370619895,85,130,75,0,1,5,0,0,0,3,0,3,3,3
24045,1.2,7.1,4.4,2.56,1.38,1.56, , ,0,69,37.436084733382,110,145,80,0,1,20,0,0,0,3,0,3,0,3
26044, ,4.5,4.8,3.3,1.1,1.2, , ,1,76,26.5432098765432,100,130,85,0,1,5,0,0,0,3,0,0,3,3
27040, ,8.2,6.9,3.2,1.1,5.65, , ,1,58,32.6530612244898,120,151,101,0,1,10,0,0,0,3,0,3,3,3
25049,.5,10,4.3,2.7,.97,1.4, , ,1,64,30.8641975308642,110,133,58,0,1,20,0,1,0,3,0,3,3,3
23048,20,14, , , , , , ,1,64,34.7974726046213,115,145,80,0,1,15,0,0,0,3,0,2,2,2
25030, , , , , , , , ,1,69,32,108,160,80,0,1,6,0,0,0,2,0,2,2,2
24056, ,7.4,4.6,2.4,1.8,1.3, , ,0,74,23.7953599048186,90,147,89,0,1,2,0,0,0,3,0,1,0,0
23054, , ,5.12,2.6,1.42,1.96, , ,1,77,28.90625,88,160,73,0,1,23,0,0,0,3,0,1,1,3
23037, , , , , , , , ,1,70,28.734693877551,99,120,65,0,1,20,0,0,0,3,0,0,0,0
26022, ,5.8,3.74,2.33,.98,1.68, , ,1,74,22.8571428571429,84,135,80,0,1,1,0,1,0,3,0,2,1,0
24033, ,14.6,6.2,3.8,1.14,2.66,8.4, ,1,75,25.5102040816327,105,110,80,0,1,2,0,0,0,2,0,0,1,2
27022,2.5,8.2,3.8,2,.9,2.5, , ,1,54,34.8943985307622,113,125,90,1,1,4,0,0,0,3,0,1,0,0
4024,8.4,7.3,5.8,3.4,.7,3.7,7,1,1,76,33.0578512396694,109,140,80,0,1,10,1,0,0,3,0,0,0,0
26012,20,6.9,6.4,4.3,1,2.5, , ,1,56,28.075042938301,111,130,90,1,1,1,0,0,0,3,0,0,0,0
25053, ,8.56,3.71,2,1.26,1.04, , ,1,64,26.7949380165289,96,143,66,1,1,1,1,0,0,3,0,0,0,0
23049, ,8.6,3.1,1.4,.9,1.9, , ,0,76,29.0486564996369,104,120,80,0,1,13,0,0,0,3,0,0,0,0
25018,2.5,6.7,4.9,1.56,1.96,1.15, , ,0,63,32.1799307958478,104,150,100,1,1,5,0,0,0,2,0,0,0,0
24035,8,10.5,4.1,1.9,1.3,1.9, , ,0,77,33.327246165084,112,140,80,0,1,2,1,1,0,1,0,0,0,0
24054, ,6.99,4.1,1.8,1.3,2, , ,0,76,27.6887781337764,94,145,60,1,1,1,0,0,0,3,0,0,0,0
27043, , ,2.8,1.77,.74,1.52, , ,0,74,28.256989886972,91,140,85,0,1,13,1,0,0,3,0,0,0,0
23042, , ,6.2,3.9,.95,3, , ,1,78,35.0830298372816,104, , ,0,1,2,0,0,0,3,0,0,0,0
23063, , , , , , , , ,0,62,25.8645124716553,95,130,80,0,1,5,1,0,0,3,0,0,0,0
26043, ,7.3,4.3,2.35,1,2.25, , ,1,74,29.320987654321,108,160,80,0,1,1,0,0,0,3,0,0,0,0
26021, ,6.2,2.1,1.1,.8,1.04, , ,1,72,26.3094311256678,104,180,75,1,1,8,1,0,0,3,0,0,0,0
23044, , , , , , , , ,0,88,34.626820730927,105,130,70,0,1,10,0,0,0,2,0,0,0,0
25048,3.19,9,4.93,2.36,2.1,.93, , ,0,72,28.0403781445281,97,130,70,0,1,28,0,0,0,2,0,0,0,0
26005, , , , , , , , ,1,71,26.2345679012346,97,140,85,0,1,6,0,0,0,2,0,0,0,0
23034, , ,3.6,2.05,.87,1.5, , ,1,61,29.0858725761773,104,130,70,0,1,17,0,0,0,3,0,0,0,0
24041, , , , , , , , ,0,62,25.0761930481077,80,150,95,1,1,2,1,0,0,2,0,0,0,0
23050, ,7.3,6.8,4.1,1.5,1.8, , ,0,66,28.5482813163072,102,130,84,0,1,6,0,0,0,2,0,0,0,0
25062, , , , , , , , ,1,65,25.9515570934256,92,170,90,1,1,2,0,1,0,3,0,0,0,0
24017, , ,2.2,.7,.8,1.7, , ,1,62,29.0547520661157,96,110,75,1,1,18,0,0,0,2,0,0,0,0
23039, , ,3,2.1,1.4,1, , ,0,74,29.6665480004747,107,154,82,0,1,12,0,0,0,3,0,0,0,0
23045,20,8.6,2.6,1,1.1,1, , ,1,75,29.6849564301446,110,140,90,0,1,16,0,0,0,3,0, ,0,
26042,3.3,9, , , , , , ,1,81, , ,150,80,0,1,20,1,0,0,3,0,0,0,0
25042, ,8,4.2,2.54,1.16,1.14, , ,1,73,31.4076648067092,111,140,70,1,1,1,0,1,0,2,0,0,0,0
23047, ,9.5,3.7,1.7,1.4,1.2, , ,0,63,33.7148803329865,104,145,75,0,1,18,0,0,0,3,0, , ,0
27052,8, ,5.26, , ,1.43, , ,1,74,34.6020761245675,120,120,80,0,1,15,0,0,0,3,0,3, ,
4001,3.3,13.4,4,2.2,1.5,.6,7.9,1,1,61,27.4717071277136,102,150,85,1,1,28,1,0,1,3, , , ,
5009,1.7,8.1,4.4,2.4,.1,2.2,8.1, ,1,71,26.7299274950717,110, , ,0,1,3,0,0,1,2, , , ,
4055,8.4,5.2,4.7,2.6,1.1,2.2, , ,0,82,27.8851873884592,102,135,75,0,1,1,0,0,1,2, , , ,
6053,.6,4.8,5.6,3.9,1.2,1, , ,0,68,30.1020408163265,96,130,90,0,1,5,0,0,1,3, , , ,
23052, ,8.2,6.8,4.61,1.25,2.07, , ,1,68,33.9100346020761,110,150,80,0,1,23,0,0,1,2, ,2, ,3
7026,1.2,11.9,5.5,2.8,1,3.8,8.4, ,0,75,24.4472789115646, ,165,90,0,1,10,0,0,1,3, , , ,
7038,1.6,6.4,4.9,2.7,1.2,2.2,5.9, ,1,80,26.218820861678,105,130,90,0,1,3,0,0,1,2, , , ,
5015,5.3,17.7,4.5,1.7,1,3.9, , ,0,54,31.5886134067952,110, , ,0,1,24,0,0,1,3, , , ,
6005,10.2,6.1,6,3.6,1.5,2,8.6, ,0,86, ,110, , ,0,1,5,0,0,1,2, , , ,
4020,1.6,5.5,4.6,2.8,.9,4.7,5.8,1,1,64,34.4780962682531,122,140,80,0,1,12,0,0,1,1, , , ,
5030,2.4,11.6,5.8,3.5,1.2,2.4,9.5, ,1,49,31.1418685121107,110, , ,0,1,5,0,0,1,3, , , ,
5060,4,10.2,6.4,4,.9,3.3,6.9, ,1,58,26.528510346119,105,130,85,0,1,2,0,0,1,3, , , ,
5021,1.5,6.4,5.5,3.5,1.2,1.7,8.5, ,0,73,35.0031992171327,105, , ,0,1,14,0,0,1,2, , , ,
6004,5.4,6.7,5.4,3.2,.9,2.8,8, ,0,72,31.2213039485767,111,120,80,0,1,15,0,0,1,2, , , ,
6033,1.6,4.4,4.7,2.6,1.2,1.9,9.5, ,1,62,25.4640108646446,108,160,80,0,1,1,0,0,1,2, , , ,
5025,2.3,10.2,5.7,3.1,1.2,4.9,7.5, ,1,62,30.0568106751222,101,160,75,0,1,18,0,0,1,3, , , ,
6048,.4,9.3,5.2,3,1.2,2.2,7.7, ,1,66,25.0593070266297,95, , ,0,1,4,0,0,1,3, , , ,
5041,3.4,8.2,4.4,2.3,1.2,1.9,8.1, ,1,51,30.6689049586777,104, , ,0,1,10,0,0,1,2, , , ,
6060,.7,5.5,5,2.6,1.5,1.9,6.6, ,0,51,33.6484537734337,99, , ,0,1,19,0,0,1,2, , , ,
5010,1.4,13.2,4.3,1.9,.9,3.2,8.4, ,1,64,35.0112300171753,117,130,85,0,1,4,0,0,1,3, , , ,
7002,2.9,8,7.1,3.9,1,7.7, , ,1,71,29.3847566574839,110, , ,0,1,30,0,0,1,3, , , ,
6002,1.6,4.8,4.2,2,1.8,.9,8.7, ,0,65,26.6727632982777,101,160,90,0,1,2,0,0,1,3, , , ,
7021,5.3,17.1,8.5, ,1.1,19.7,10.6, ,1,60,34.1311134235172,108, , ,0,1,22,0,0,1,2, , , ,
4011,1.6,4.7,5.9,3.9,1,4.7,6.3,1,1,43,33.0294622803541,110,150,90,0,1,1,1,0,1,3, , , ,
5013,2.7,11.8,3.8,1.9,1.4,1, , ,0,56,27.7767061455962,104, , ,0,1,17,0,0,1,2, , , ,
4025,2.4,5.7,5.8,3.2,1.2,5.5,7.9,1,0,72,26.218820861678,96,150,70,1,1,2,0,0,1,3, , , ,
6011,.9,11.3,3.6,1.5,1.7,.9,6.6, ,0,73,28.515625,108, , ,0,1,15,0,0,1,3, , , ,
4036,.6,2.8,2.6,1,1,1.3,10.8,1,1,54,27.0416441319632,98,120,80,1,1,2,0,0,1,3, , , ,
62001, ,6.2,5.2,2.86363636363636,1.2,2.5, , ,1,63,31.4398217392631,114,145.5,71.5,0,1, ,0,0,1,3, , , ,
62002, ,13.2,7.4,2.69090909090909,1.3,7.5, , ,1,55,28.7317468902109,101,152,105.5,0,1, ,0,0,1,3, , , ,
62010, ,7.1,5.9,3.74545454545455,1.2,2.1, , ,0,60,34.765625,99,164,81.5,0,1, ,0,0,1,2, , , ,
62014, ,10.9, , , , , , ,1,40,32.1799307958478,117,156.5,85.5,0,1, ,0,0,1,3, , , ,
62017, ,11,3.24,1.74187214611872,1.22,.85, , ,1,67,23.3886865581877,94,120.5,50,0,1, ,0,0,1,3, , , ,
62026, ,10.1,6.49,4.12091324200913,1.64,1.75, , ,0,39,31.1845871246102,118,185,84.5,0,1, ,0,0,1,3, , , ,
62029, ,7,6.6,4.5,.5,5.7, , ,1,55,25.9454839595861,97,135,78.5,1,1, ,0,0,1,2, , , ,
62031, ,5,5.8,3.54545454545455,1.3,2.1, , ,1,60,31.1418685121107,109,148.5,86,0,1, ,0,0,1,3, , , ,
62038, ,11.5,7, ,1.8,5.4, , ,1,50,30.4611183081825,105,149.5,84,0,1, ,0,0,1,3, , , ,
62044, ,4.8,6.21,4.37383561643836,1.42,.78, , ,0,50,29.9687825182102,98,204.5,101.5,0,1, ,0,0,1,3, , , ,
62058, ,11.3,5.8,3.50909090909091,1.2,2.4, , ,1,55,25.1023913330691,104,157.5,79.5,0,1, ,0,0,1,3, , , ,
62059, ,15.6,5.3,4,.9,3.2, , ,0,57,34.5167652859961,105,138.5,86,0,1, ,0,0,1,3, , , ,
63025, , ,5.9,4.3,.6,2.1, , ,1, ,24.8015873015873, , , ,0,1, ,0,0,1,3, , , ,
63043, , ,6.7,3.5,1.7,4, , ,1, ,26.9896193771626, , , ,0,1, ,0,0,1,2, , , ,
63053, , ,7.6,6,.9,1.5, , ,1, ,26.5668397536529, , , ,1,1, ,0,0,1,3, , , ,
63064, , ,6.1,4.2,.7,1.2, , ,1, ,27.681660899654, , , ,1,1, ,0,0,1,2, , , ,
64066, , ,8.8,7.1,1,1.4, , ,1, ,25.3515413737155, , , ,1,1, ,0,0,1,3, , , ,
64073, , ,6.2,4,1.2,2.2, , ,1, ,27.7322997761369, , , ,0,1, ,0,0,1,3, , , ,
64089, , ,6,4,1,2.2, , ,1, , , , , ,0,1, ,0,0,1,3, , , ,
64124, , ,8.2,6.2,1,2.2, , ,1,49,27.7551020408163, ,180,100,1,1, ,0,0,1,3, , , ,
64126, , ,4.3,1.4,1.37,3.35, , ,1, ,25.7116620752984, , , ,1,1, ,0,0,1,2, , , ,
65016, , ,7.09,5.24,1,1.89, , ,1, ,28.0862603305785, , , ,1,1, ,0,0,1,1, , , ,
65017, , ,4.4,1.8,.6,4.4, , ,1, ,27.7777777777778, , , ,1,1, ,0,0,1,3, , , ,
65028, , ,5.6,3.8,1,1.7, , ,1, ,29.9835879308168, , , ,1,1, ,0,0,1,3, , , ,
65051, , ,3.5,2.2,.9,.8, , ,1, ,25.6611520347784, , , ,0,1, ,0,0,1,3, , , ,
92031, , ,5.42,3.51,1.03,1.92, , ,0, ,28.8888888888889, , , ,1,1, ,0,0,1,3, , , ,
92043, , ,5.97,3.65,1.23,2.37, , ,0, ,34.0176417072109, , , ,0,1, ,0,0,1,3, , , ,
93007, , ,5.23,3.22,1.31,1.59, , ,0, ,33.6592970521542, , , ,0,1, ,0,0,1,3, , , ,
93039, , ,5.8,3.8,1.3,1.5, , ,0, ,29.6158059150473, , , ,1,1, ,0,0,1,3, , , ,
93052, , ,5.84,3.53,1.83,1.06, , ,0, ,29.5035563942517, , , ,1,1, ,0,0,1,2, , , ,
93062, , ,7.14,4.73,1.28,2.47, , ,0, ,27.3314020551383, , , ,1,1, ,0,0,1,2, , , ,
96025, , ,5.5,3.1,1.2,2.7,8.6, ,0, ,32.4619113573407, ,150,90,0,1, ,0,0,1,3, , , ,
96055, ,4.7,7.14,5.24634703196347,1,1.4, , ,0,64,27.3399119996583,96,164,66.5,0,1, ,0,0,1,2, , , ,
105060, ,7.6,5.03,3.42904109589041,1.28,.9, , ,0,65,34.7157065115406,106,157,87.5,0,1, ,0,0,1,3, , , ,
105066, ,5.2,4.73,2.92397260273973,1.11,1.59, , ,1,51,26.1224489795918,103,134.5,87.5,0,1, ,0,0,1,3, , , ,
105068, ,8.8,7,4.60909090909091,1.3,2.4, , ,1,62,36.5062195781504,115,163,92.5,1,1, ,0,0,1,3, , , ,
105077, ,16.9,8.8,4.7,2.1,4.4, , ,1,49,30.4831580551745,108,125,79,0,1, ,0,0,1,3, , , ,
105085, ,6.3, , ,.7,1.6, , ,1,62,29.7608627148909,111,131.5,66.5,0,1, ,0,0,1,3, , , ,
105086, ,8.3,5.27,2.72315068493151,1.41,1.11, , ,0,60,29.6665480004747,98,147,82,0,1, ,0,0,1,3, , , ,
105089, ,8.3,4.2,2.29090909090909,1,2, , ,1,43,25.469387755102,93,131,70.5,0,1, ,0,0,1,3, , , ,
105104, ,8.9,7,5.18181818181818,1,1.8, , ,1,35,31.5115016981198,106,140,102,0,1, ,0,0,1,3, , , ,
105111, ,10.7,5.66,2.73899543378995,.83,1.36, , ,1,58,25.0297609963066,101,136,82,0,1, ,0,0,1,3, , , ,
105112, ,5.3,9.46,7.5665296803653,.82,2.11, , ,1,57,33.8740637585156,107,108,78,0,1, ,0,0,1,3, , , ,
105114, ,13,6.9,3.75454545454546,1.1,4.5, , ,1,52,28.075042938301,101,145.5,95,0,1, ,0,0,1,3, , , ,
105116, ,16.1,8.9,6.5,1.01,5.22, , ,0,66,29.9967126890204,104,117,70,0,1, ,0,0,1,3, , , ,
105123, ,9.3, , , , , , ,1,57,26.1224489795918,90,144.5,68.5,0,1, ,0,0,1,1, , , ,
106007, , ,5.18,3.59,.88,1.56, , ,1, ,27.7769298861451, , , ,1,1, ,0,0,1,3, , , ,
106008, , ,4.9,3.05,1.02,1.85, , ,1, ,37.1255165289256, , , ,1,1, ,0,0,1,3, , , ,
106019, , ,4.7,2.82,1.07,1.79, , ,1, ,21.8775510204082, , , ,1,1, ,0,0,1,3, , , ,
106023, , ,4.18,2.73,.84,1.34, , ,1, ,24.1115074646585, , , ,1,1, ,0,0,1,2, , , ,
108211, ,10.4,5.9,4,1.17,4.41, , ,1,55,29.7608376062247,127,136,76.5,0,1, ,0,0,1,3, , , ,
108215, ,6.4,6.2,3.81818181818182,1.7,1.5, , ,0,62,32.4061571698623,110,138,90,0,1, ,0,0,1,2, , , ,
108216, ,7.1,6.3,4.18181818181818,1.3,1.8, , ,1,64,25.7255174008556,100,162,80.5,0,1, ,0,0,1,3, , , ,
108225, ,15.1,5.2,3.91818181818182,.6,1.5, , ,0,54,29.585798816568,97,144,87,0,1, ,0,0,1,2, , , ,
108239, ,6.8,6.3,4.14090909090909,.8,2.99, , ,1,56,30.405292525644,105,124,75.5,1,1, ,0,0,1,3, , , ,
108243, ,10.3,5.18,3.38917808219178,1.02,1.71, , ,0,58,28.8754400537953,90,176,85.5,0,1, ,0,0,1,3, , , ,
108249, ,12.1, , , , , , ,1,62,27.1020408163265,98,178,83.5,0,1, ,0,0,1,3, , , ,
108251, ,7,5.6,3.95454545454545,1.1,1.2, , ,1,67,23.7654320987654,98,134,62.5,1,1, ,0,0,1,3, , , ,
108269, ,5.4,8.5,5.2,1.55,3.9, , ,1,50, ,92,135,88,0,1, ,0,0,1,2, , , ,
108277, ,5.6,3.9,2.73636363636364,.8,.8, , ,1,46,26.1286108288576,84,126.5,79,0,1, ,0,0,1,3, , , ,
108279, ,12.9,6.2, ,.7,6.9, , ,1,52,27.7634297520661,103,131,66,0,1, ,0,0,1,2, , , ,
109005, ,11.1,5.56,3.38545454545455,1.17,2.21, , ,0,48,27.3796646836128,84,139,75.5,0,1, ,0,0,1,2, , , ,
109012, , ,6.5,3.95454545454546,1,3.4, , ,1,55,28.3737024221453,108,139,91,0,1, ,0,0,1,2, , , ,
109015, ,9.4,7.29,4.8110502283105,1.09,2.56, , ,1,63,30.4498269896194,110,170.5,91.5,0,1, ,0,0,1,2, , , ,
109017, ,10.1,6.9,4.81818181818182,1.4,1.5, , ,0,60,25.4766600920447,98,188.5,91,0,1, ,0,0,1,3, , , ,
109018, ,8,7,4.99090909090909,1.1,2, , ,0,68,26.5021162137574,87,177.5,83,0,1, ,0,0,1,2, , , ,
109022, ,11.7,6.96,4.36200913242009,.81,3.85, , ,0,47, ,113,118.5,75,0,1, ,0,0,1,2, , , ,
109027, ,6.1,6.66,4.69214611872146,.85,2.47, , ,0,69,38.4553757410671,106,178.5,80,0,1, ,0,0,1,2, , , ,
109049, ,8.7,6.17,3.94826484018265,1.32,2.15, , ,1,56,32.830979787192,116,120,84,0,1, ,0,0,1,3, , , ,
109051, ,17.3,6.53,4.44123287671233,.79,2.91, , ,1,46,29.0253113198714,99,167,120.5,0,1, ,0,0,1,2, , , ,
109053, ,8.5,5.7,3.75454545454546,1.4,1.2, , ,1,63,24.6229609110496,92,164.5,86,0,1, ,0,0,1,3, , , ,
109055, ,8.3,6.8,3.48181818181818,.5,6.2, , ,1,54,28.0428165931398,107,188,98.5,1,1, ,0,0,1,3, , , ,
109056, ,8.9,4.5,3.1237899543379,.87,1.24, , ,1,58,26.291723822588,98,161,83,1,1, ,0,0,1,3, , , ,
109067, ,10.9, , , , , , ,1,65,28.6507561436673,116,170.5,77,0,1, ,0,0,1,2, , , ,
110060, ,9.2, , , , , , ,1,59,39.1929162432864,125,189,95,0,1, ,0,0,1,1, , , ,
110066, ,9.7,14.82,12.8661643835616,1.29,1.41, , ,1,66,25.7116620752984,93,160.5,67.5,0,1, ,0,0,1,3, , , ,
112201, ,7.4,6.12,4.34909090909091,.78,2.18, , ,1,50,24.8579545454545,94,128.5,79,0,1, ,0,0,1,3, , , ,
5059,.8,7,3.8,1.1,1,3.7,7.3, ,1,53,33.346480691312,104, , ,0,1,4,0,0,1,3, , , ,
14030,3.7,9.6,4.5,2.4,1.7,1.5,8.5, ,0,57,33.1777323405733, ,141,76,0,1,13,0,0,1,2, , , ,
11038, ,9,4.8,2.69,1.63,.8,7.8, ,0,64,30.405292525644, ,120,60,0,1,39,0,0,1,3, , , ,
19022,3.5,8.5,5.3,3.3,1.1,1.9,5.9, ,1,82,27.2463151927438, ,116,65,0,1,15,0,0,1,2, , , ,
121038, , ,4.4,2.7,1.1,1.2,10.8, ,0, , , ,135,80,0,1,24,0,0,1,3, , , ,
8022,7.6,11.3,4.3,2.1,1.6,1.4,6.7, ,1,61,33.5145856844841,122,120,85,0,1,10,0,0,1,3, , , ,
6055,2.7,9.2,3.7,1.5,.9,2.8, , ,0,79,28.125,87,130,85,0,1,4,0,0,1,3, , , ,
14048,2.3,6.2,4.2,2.59,.95,2.27,6, ,1,56,28.4081841105685, ,120,80,1,1,10,0,0,1,3, , , ,
110125, ,15.1,7.43,5.29392694063927,1.2,2.05, , ,1,42,25.9454839595861,101,152.5,102.5,0,1, ,0,0,1,3, , , ,
10039,5.1,8.9,4.3,2.28,1.1,1.67,8.6, ,0,64,32.0499479708637, ,135,80,0,1,19,0,0,1,2, , , ,
13027,1.5,7.2,3.9,1.8,1,3.7,7.4, ,1,70,34.0203461487647, ,152,84,0,1,17,0,0,1,3, , , ,
96056, , ,5.3,3.3,1.3,1.5,11.2, ,1, ,31.0735407130208, ,140,90,1,1,25,0,0,1,2, , , ,
110121, ,11.8,6.4,4.63636363636364,.9,1.9, , ,0,58,25.148605395519,98,138,71,0,1, ,0,0,1,3, , , ,
111105, ,8.2,5.44,4.03703196347032,.78,1.43, , ,1,56,27.4285714285714,105,144.5,76.5,0,1, ,0,0,1,3, , , ,
13048,1.2,8.8,4.2,2.2,1.5,.8,6.6, ,1,69,32.7879935100054, ,137,75,0,1,6,0,0,1,3, , , ,
121057, , ,5.1,2.6,1,3.1,6.9, ,0, ,25.6311674996796, ,150,80,0,1,8,0,0,1,3, , , ,
121050, , ,5.5,3.9,1.1,1.2,9, ,1, ,24.4897959183673, ,140,80,0,1,26,0,0,1,3, , , ,
146002, , ,5.6,3.5,1.1,2.1,7.1, ,1,75,26.2965668371074, , , ,0,1,27,0,0,1,3, , , ,
110086, ,12.1,6.91,4.78365296803653,1.02,2.62, , ,1,68,27.0640515887601,105,185,97,0,1, ,0,0,1,3, , , ,
111148, ,14.4,5.27,2.7648401826484,1.61,1.61, , ,0,65, ,90,140,72,0,1, ,0,0,1,2, , , ,
111160, ,8,4.85, ,1.33,4.68, , ,1,67,28.3265803721898,80,147.5,88.5,0,1, ,0,0,1,3, , , ,
4051,.9,9.4,3.4,.1,.9,3.1,7.2, ,1,70,28.3737024221453,102,150,85,0,1,7,0,0,1,3, , , ,
1043, , , , , , , , ,0,76,21.6712580348944, ,160,90,0,1,28,1,1,1,1, , , ,
14034,1.59,8.1,3.8,2.5,1,1.2,6.3, ,1,64,31.644317867173, ,149,81,1,1,11,0,0,1,3, , , ,
96019, , ,4.6,2.5,.8,2.6,8.9, ,0,80, , ,180,90,0,1,10,0,0,1,2, , , ,
14023,1.4,10.4,5.5,3.1,1,4.2,12,1,0,59,37.3455903476013, ,183,91,0,1,20,0,0,1,2, , , ,
111103, ,7.9,3.38,1.73164383561644,1.12,.96, , ,1,59,25.7657134562346,94,123.5,76,0,1, ,0,0,1,3, , , ,
112206, ,7.5,6.42,4.37744292237443,1.27,1.67, , ,1,67,29.4117647058824,101,152.5,82.5,0,1, ,0,0,1,2, , , ,
121046, , ,5.3,3.2,1.6,1.1,7.5, ,0, ,25.013520822066, ,140,95,1,1,6,0,0,1,2, , , ,
97059, , , , , , , , ,1, ,27.7634297520661, ,180,110,1,1,24,0,0,1,3, , , ,
111156, ,16.7, , , , , , ,1,50,29.7608627148909,103,159.5,86.5,0,1, ,0,0,1,3, , , ,
18040,2.8,8.6,4.72,1.88,1.28,5.51,7.5, ,1,61,26.7949380165289, ,165,86,0,1,14,0,0,1,3, , , ,
152026, , ,4.2,2.5,.9,1.9,9.7, ,1,64,24.3374797187669, ,125,80,0,1,20,0,0,1,2, , , ,
9020,2.1,10.1,3.7,2.2,1.1,.69,6.9, ,1,78,21.7775533392248, ,115,60,0,1,35,0,0,1,3, , , ,
121031, , ,5.7,3.7,1.2,1.5,7, ,0, ,28.3987180007303, ,120,80,0,1,32,0,0,1,1, , , ,
131005, , ,4.8,1.5,2,2.9,9, ,0, ,27.734375, ,190,100,0,1,28,0,0,1,3, , , ,
11064,8,13.1,4.9,2.63,1.18,2.47,7.3, ,1,66,34.3679138321996, ,140,65,0,1,12,0,0,1,2, , , ,
8032,4.7,8.2,2,0,1.9,1.2,6.1, ,0,71,28.256989886972,108,170,70,0,1,20,0,0,1,3, , , ,
6059,.3,8.6,3.5,1.4,1.4,1.5,8.3, ,0,79,32.8125,110, , ,0,1,8,0,0,1,3, , , ,
4039,1.8,8,3.1,1.1,.8,2.7,7.4, ,1,64,31.1950948402596,118,150,100,0,1,25,0,0,1,3, , , ,
110090, ,12.4,6.3,4.07272727272727,1.5,1.6, , ,0,62,33.8740637585156,103,148.5,95,0,1, ,0,0,1,3, , , ,
111141, ,6.9, , , , , , ,0,69, ,106,141,61.5,0,1, ,0,0,1,3, , , ,
112200, ,9.7, , , , , , ,1,62,24.9337204898371,106,151,74,0,1, ,0,0,1,3, , , ,
18015,1.5,12.1,3,1.4,1,1.5,10.7,2,1,60,26.8544055741036, ,160,80,0,1,23,0,0,1,3, , , ,
121034, , ,4.2,2.5,1.2,1.1,8.5, ,0, ,20.5714285714286, ,120,80,0,1,25,0,0,1,3, , , ,
4050,8.4,5.2,3.9,2.5,1,.8, , ,0,70,24.2424242424242, ,135,70,0,1,10,0,0,1,3, , , ,
23020, , , ,2.42, , , , ,1,84,26.0932752014797,111,130,80,0,1,38,0,0,1,3, , , ,
131004, , ,5,3,1.4,1.1,8.5, ,0, ,20.8116545265349, ,115,70,0,1,12,0,0,1,3, , , ,
131036, , , , , , , , ,0, ,32.764438358844, ,150,80,0,1,25,0,0,1,3, , , ,
97008, , , , , , , , ,1, ,34.7178386567353, ,125,80,0,1,22,0,0,1,3, , , ,
25001, ,8.07,3.7,2.1,1.14,.95, , ,1,76,23.6652443615762,83,125,60,0,1,1,0,0,1,3, , , ,
111136, ,9.5,4.01,2.40114155251142,.89,1.64, , ,1,60,27.1020408163265,100,139,79.5,0,1, ,0,0,1,3, , , ,
15020,1.4,11.3,3.8,2.14,.95,1.84,8.4, ,1,64,29.3877551020408, ,135,75,0,1,13,0,0,1,2, , , ,
97046, , ,5,2,1.2,3.7,10.3, ,1, ,20.9572742022715, ,180,95,0,1,24,0,0,1,3, , , ,
7001,7.8,9,6.3,3.9,1.5,1.9,10.6, ,0,66,39.453125,123,170,90,0,1,13,1,0,1,3, , , ,
18011,.6,9.5,4.2,2.3,1.9,.5,8.5, ,1,71,27.8851873884592, ,161,75,0,1,36,0,0,1,2, , , ,
146057, , ,5.9,3.8,1.6,1,8.1, ,0,68,24.8409800895781, ,130,80,0,1,20,0,0,1,3, , , ,
14035,4.4,8.9,5,3.1,1.1,2.4,7.9,1,1,67,31.4814814814815, ,168,103,0,1,14,0,0,1,2, , , ,
131010, , , , , , , , ,1, ,19.4931773879142, ,150,90,0,1,25,0,0,1,3, , , ,
121020, , ,6.7,4.1,1,3.4,8.3, ,1, ,27.4285714285714, ,150,90,0,1,16,0,0,1,3, , , ,
9023,.6,10,4.3,2.29,1.4,.93,7.2, ,1,73,31.2091740455799, ,145,85,0,1,22,1,0,1,3, , , ,
14004,.8,11.2,3.9,2.3,1.1,1.3,9.8,1,1,79,28.7104793249536, ,156,85,0,1,23,0,0,1,2, , , ,
152007, , ,3.2,1.7,.9,1.4,7, ,1,70,31.0978907517577, ,160,80,0,1,16,0,0,1,3, , , ,
4047,2.4,9.2,4.2,2,1.8,.9, , ,0,79,22.2222222222222,89,130,80,0,1,8,0,0,1,3, , , ,
7014,20,10.4,4.4,2.7,1,1.5, , ,0,73,25.2595155709343,91, , ,0,1,12,0,0,1,1, , , ,
110070, ,12.7,5.7,3.39090909090909,.9,3.1, , ,0,57,31.6157928412812,111,137,71,0,1, ,0,0,1,2, , , ,
19007,1.9,17.2,3.6,2,1.1,2.2,0, ,1,45,39.1526661796932, ,173,103,0,1,15,0,0,1,3, , , ,
1019, , ,6.5,3.9,1,3.4,7, ,1,68,24.5674740484429, ,160,95,1,1,30,1,1,1,3, , , ,
11046, ,7.7,4.4,2.46,1.49,.097,7.1, ,0,76,27.120315581854, ,160,80,0,1,20,0,0,1,2, , , ,
111134, ,12.4,6.51,4.11666666666667,1.07,2.92, , ,1,61,38.4242707741655,130,132,76,0,1, ,0,0,1,3, , , ,
121024, , ,5,2.6,1.8,1.4,12.5, ,1, ,33.5640138408305, ,130,90,0,1,18,0,0,1,2, , , ,
8014,5.1,7.9,6.7,4,1,3.8,7.3, ,0,65,37.9490639230899,118,180,100,0,1,2,0,0,1,2, , , ,
112236, ,8.8,8.04,5.55429223744292,1.18,2.75, , ,0,61, ,97,126.5,83,1,1, ,0,0,1,3, , , ,
7059,8,6.6,5.6,3.6,.9,2.4,9.6,1,0,49,35.0556317634507,114,140, ,0,1,8,0,0,1,3, , , ,
121016, , ,3.5,1.9,1,1.4,8.4, ,1, ,23.6614386154678, ,130,85,0,1,27,0,0,1,2, , , ,
13016,3.9,9.5,5.2,3.7,.9,2.5,8.3,0,1,60,36.4132908511607, ,174,93,0,1,9,0,0,1,3, , , ,
18032,2.4,14.1,7.1,1.8,.7,16.9,10.5,1,1,56,32.6047578794832, ,154,106,0,1,7,0,0,1,3, , , ,
5045,.4,6.7,3.7,1.6,1.1,2.2,6.2, ,0,76,30.4831580551745,101,145,75,0,1,1,0,0,1,2, , , ,
11033,.7,7.5,4.5,2.59,1.35,1.3,6.9, ,1,78,25.2092013584959, ,145,65,0,1,33,0,0,1,2, , , ,
96011, , ,4.4,2.6,.9,2,8, ,1, ,27.6360544217687, ,140,80,1,1,27,0,0,1,3, , , ,
146021, , ,6.5,3.7,.6,5.2,9, ,1, ,26.1224489795918, ,170,95,0,1,17,0,0,1,3, , , ,
14056,1.4,9.8,4.2,2.22,1,1.09,8.3, ,1,74,24.1588179685585, ,170,80,0,1,14,0,0,1,3, , , ,
1024, , ,5,3.1,1.1,1.9,8.7, ,0,73,25.8166302126286, ,130,90,0,1,43,1,1,1,3, , , ,
131057, , , , , ,7.3,7.3, ,0, ,27.681660899654, ,120,80,0,1,14,0,0,1,3, , , ,
19011,7.6,5.2,4.8,3.3,.8,2.3,8.8, ,0,44,36.7169851912941, ,171,99,1,1,12,0,0,1,3, , , ,
97013, , ,3.7,2.2,1.1,1,11.1, ,0, ,26.0275824770146, ,185,90,1,1,23,0,0,1,3, , , ,
110119, ,9.1, , , , , , ,1,65,29.3847566574839,96,140.5,87,0,1, ,0,0,1,2, , , ,
146004, , ,5,3.3,.9,1.8,6.2, ,1,78,29.3877551020408, ,130,75,0,1,27,0,0,1,3, , , ,
11037,7,7.6,5,3.06,1.23,1.95,8.5, ,1,64,28.6926528494246, ,140,80,0,1,11,0,0,1,3, , , ,
1005, , ,4,2.2,.7,2.4,7.3, ,1, ,26.8274207802045, ,110,60,1,1,17,1,1,1,3, , , ,
4049,1,8,4.3,2.7,1,1.4, , ,0,66,32.0458762017204,103,120,95,0,1,5,0,0,1,3, , , ,
13053,1.4,8.3,3.6,2,1.2,1,7.9,1,1,62,31.3145661157025, ,135,83,0,1,11,0,0,1,2, , , ,
112202, ,12.9,5.91,3.51063926940639,1.34,2.32, , ,0,63,24.4646016033723,91,153.5,71.5,0,1, ,0,0,1,3, , , ,
18064,.6,6.5,4.7,2.5,1,3.9,5.9,1,1,48,31.8772882211842, ,155,90,0,1,2,0,0,1,2, , , ,
1027, , , , , , , , ,1,71,24.1632653061224, ,140,90,0,1,25,1,1,1,3, , , ,
13002,.6,6.5,3.3,2.1,.8,1.4,7.7, ,1,66,29.7458085451595, ,166,64,0,1,12,0,0,1,2, , , ,
111106, ,7.3,6.98,4.52812785388128,1.83,1.34, , ,1,66,29.7370443382672,111,127.5,74.5,0,1, ,0,0,1,3, , , ,
112213, ,12.9,5.28,3.15630136986301,1.09,2.22, , ,0,55,25.6543723973825,90,159.5,78,0,1, ,0,0,1,3, , , ,
97063, , , , , , , , ,0, ,28.0102237316621, ,150,95,0,1,20,0,0,1,3, , , ,
1008, , ,3.2,1.6,.8,1.7,6.6, ,1,59,27.0416441319632, ,130,80,0,1,15,1,1,1,3, , , ,
110098, , ,6.1,4.04545454545455,1.1,2.1, , ,1,56,24.1115074646585,94,156.5,82.5,0,1, ,0,0,1,3, , , ,
96012, , ,5.2,3.5,.9,1.7,7.4, ,0, ,31.25, ,150,80,0,1,25,0,0,1,3, , , ,
8050,2.3,8.9,4.3,3.28,1.08,.95,6.3, ,1,57,28.4005479635136, ,110,65,0,1,21,0,0,1,3, , , ,
10001,3,14.4,2.4,.72,1.08,1.09,7.6, ,0,79,28.1969212010364, ,125,75,0,1,11,0,0,1,3, , , ,
97012, , , , , , , , ,1, , , , , ,0,1,30,0,0,1,3, , , ,
19012,.6,6.1,3.1,1.4,.6,2.4,8.1, ,1,57,29.7458085451595, ,140,80,0,1,18,0,0,1,3, , , ,
110084, , ,7.3,5.64,.9,3, , ,0,68,31.6242199359082,105,185.5,101,0,1, ,0,0,1,3, , , ,
11059,5.5,10.1,5.3,2.94,1.12,3.62,8.1, ,1,73,33.6011687363039, ,160,80,0,1,19,0,0,1,2, , , ,
6034,1.9,9.7,4.7,2.6,1,2.5,9.1, ,0,44,37.5566893424036,121,150,85,0,1,16,0,0,1,2, , , ,
121005, , ,4.5,2.7,1,1.7,8.9, ,0, ,32.03125, ,150,90,0,1,20,0,0,1,3, , , ,
111130, ,6.6,6.7,4.33636363636364,1,3, , ,0,67,36.6285119667013,110,142,82.5,0,1, ,0,0,1,3, , , ,
111145, ,7.4,7.32,5.02132420091324,1.36,1.99, , ,1,62, ,114,164,86,0,1, ,0,0,1,3, , , ,
121063, , ,5.9,3.7,1.1,2.5,10.4, ,1, ,33.346480691312, ,140,90,0,1,25,0,0,1,3, , , ,
10048,1.3,9.5,3.6,2,.99,1.58,6.8, ,1,64,36.2504702301563, ,170,95,0,1,10,0,0,1,3, , , ,
121044, , ,5.2,3.5,1.4,3,8.1, ,1, ,28.4005479635136, ,140,75,0,1,20,0,0,1,2, , , ,
19029,2.6,6,4.5,3.3,.9,1.6,8, ,1,60,27.4405991735537, ,163,83,0,1,21,0,0,1,3, , , ,
18029,.3,7.3,2.8,1.3,.9,2.4,6.5,1,1,62,31.5334467120181, ,148,74,0,1,6,0,0,1,3, , , ,
3017, , ,3.9,2,1.1,1.8,7.1, ,1,62,30.8248299319728, ,140,80,0,1,25,1,1,1,3, , , ,
112224, ,8.1,4.3,2.35454545454545,.9,2.3, , ,1,63, ,104,143.5,79,0,1, ,0,0,1,3, , , ,
19047, ,8.6,3.9,2.4,1.03,1,7.9, ,1,77,27.0841590698903, ,145,80,0,1,25,0,0,1,3, , , ,
3012, , ,5.1,3.2,1,1.9,8, ,1,57,30.3673469387755, ,150,80,0,1,12,1,1,1,3, , , ,
111109, ,10.2,5.2,3.76363636363636,.8,1.4, , ,1,56,30.1109905115367,99,137,81.5,0,1, ,0,0,1,3, , , ,
24011, , ,4.1,2.4,1.1,1.5, , ,1,74,33.4622248661511,115,130,90,0,1,20,0,0,1,3, , , ,
18009,7.1,9,3.7,2.2,1,1.3,7.6,1,1,64,33.6592970521542, ,143,52,0,1,33,0,0,1,2, , , ,
4041,.9,3.9,5.3,3.2,1.6,1,7.6, ,0,77,30.4076265614727,95, , ,0,1,27,0,0,1,3, , , ,
3020, , ,5.4,3.4,.9,2.6,7.6, ,1,72,29.3847566574839, ,130,80,1,1,15,1,1,1,3, , , ,
1046, , ,4.1,2.6,.8,3.4,7.3, ,0,77,27.34375, , , ,0,1,10,1,1,1,3, , , ,
112225, ,11.1,4.49,2.6834703196347,.86,2.27, , ,1,64,33.3049886621315,130,163,65,0,1, ,0,0,1,3, , , ,
111102, ,9.7,5.3,3.40909090909091,.8,2.4, , ,1,67,27.7551020408163,106,142.5,84,0,1, ,0,0,1,3, , , ,
146048, , ,4.9,3.1,.8,2.2,6, ,1,73,28.6851446806985, ,145,90,0,1,16,0,0,1,3, , , ,
97039, , ,4,2.3,.8,1.7,7.4, ,0, ,30.8630068284403, ,160,90,0,1,15,0,0,1,3, , , ,
146015, , ,7.2,5,1.1,2.3, , ,0, ,35.9183673469388, ,140,85,0,1,13,0,0,1,3, , , ,
18035,1.2,7.7,3.3,1.6,1.1,2.1,6.7, ,0,70,32.9506802721088, ,160,94,0,1,11,0,0,1,3, , , ,
152015, , , , , , , , ,0,71,28.6501377410468, ,160,70,0,1,16,0,0,1,3, , , ,
152011, , ,5.3,3.1,.9,3,7.3, ,1,62,25.7370814149675, ,170,100,0,1,18,0,0,1,2, , , ,
110075, ,7.6,7.6,4.10909090909091,1.4,4.6, , ,1,40,30.4779662232421,101,114,70,0,1, ,0,0,1,3, , , ,
3036,3,9.4,3.8,2.6,1.07,.8,8.9, ,1,70,29.3946871824648, ,145,95,0,1,11,1,0,1,3, , , ,
10025,16,11.6,3.8,2.3,.74,1.94,8.9, ,0,65,32.4467232815254, ,160,110,0,1,13,0,0,1,2, , , ,
9014,2,10.2,5.3,2.58,1.65,1.81,7.2, ,1,52,30.1895906291511, ,145,75,0,1,14,0,0,1,3, , , ,
131044, , ,2.9,1.7,1,.6,7.5, ,1, ,23.7118446309609, ,110,70,1,1,17,0,0,1,3, , , ,
18042,9,11.5,4.5,3.2,.7,2,9.3,1,1,68,30.3871052979258, ,118,77,0,1,3,0,0,1,3, , , ,
112220, ,7.5,3.7,1.70977168949772,.94,2.3, , ,0,64,28.9590001524158,93,116,86.5,0,1, ,0,0,1,3, , , ,
6009,20,6.5,3.3,1.7,1.1,1.1, , ,1,75,26.5118040651433,107, , ,0,1,26,0,0,1,2, , , ,
121028, , ,5.2,3.5,1,1.5,7.7, ,1, ,29.0532879818594, ,160,90,0,1,34,0,0,1,3, , , ,
18061,.4,6,3.5,2.1,1.1,1,5.6,2,1,60,31.4359113034073, ,130,70,0,1,2,0,0,1,2, , , ,
121001, , ,5.3,3.5,1.1,1.5,12.9, ,0, ,33.1213067861041, ,150,80,0,1,20,0,0,1,3, , , ,
1025, , ,4.2,2.6,1.1,1.2,8.7, ,1,60,30.0568106751222, ,130,80,0,1,24,1,1,1,3, , , ,
9035,2.3,8.7,3,1.57,.79,1.14,8, ,1,73,29.4117647058824, ,180,85,0,1,14,0,0,1,1, , , ,
9027,1.6,0,3.4,1.91,1.16,1.52,8, ,1,70,35.9803055169802, ,175,80,0,1,15,0,0,1,2, , , ,
9030,20,9.1,3.6,2.13,.93,.82,8.2, ,1,57,36.8480725623583, ,160,90,0,1,16,0,0,1,3, , , ,
19026,8.6,9.3,5.1,3.3,.9,3.7,8.8, ,1,52,29.3523545006944, ,110,80,0,1,8,0,0,1,3, , , ,
19024,2.2,9.2,3.9,2,1.3,1.3,7.6, ,1,68,29.0253113198714, ,159,79,0,1,25,0,0,1,3, , , ,
121026, , ,4.9,2.3,2,1.1,7, ,1, ,23.9394809920521, ,145,85,0,1,35,0,0,1,2, , , ,
131063, , , , , , , , ,0, ,33.3108449991567, ,130,90,0,1,35,0,0,1,3, , , ,
110100, ,7.7, , , , , , ,1,70,29.0005948839976,104,186.5,81.5,0,1, ,0,0,1,3, , , ,
8051,.8,9.8,4.8,3.14,1.2,1.51,6.7, ,1,76,26.0275824770146, ,140,70,0,1,10,0,0,1,3, , , ,
63019, , ,6.1,3.61,.8,3.79, , ,1, ,28.4005479635136, , , ,1,1, ,0,0,1,3, , , ,
63051, , ,7.3,5.5,1,1.6, , ,1, ,26.2975778546713, , , ,0,1, ,0,0,1,2, , , ,
108245, ,15.9,6.5,4.86363636363636,1,1.4, , ,0,44,36.5797896662094,111,113.5,73,0,1, ,0,0,1,3, , , ,
27003, ,11.3,3.79,2.14,1.13,1.13, , ,1,67,31.8877551020408,112,150,80,0,1,10,0,0,1,3, , , ,
10056,6,6.8,4.6,2.64,.77,3.3,6.7, ,0,56,36.0519147572504, ,180,105,1,1,10,0,0,1,3, , , ,
6016,2.5,8.6,4.9,3,1.2,1.5,7.1, ,1,59,27.7551020408163,103, , ,0,1,6,0,0,1,2, , , ,
6054,.2,6.6,4.1,1.9,1.1,2.5,6.45, ,0,64,36.1604207758054,114,155,95,0,1,1,0,0,1,2, , , ,
9017,6.8,11.8,4.2,1.96,1.03,2.55,8.5, ,0,62,31.640625, ,155,75,0,1,22,1,0,1,3, , , ,
6025,9.5,7.6,5.4,3.5,1.4,1.2,6.3, ,0,64,48.4848484848485,144,160,90,0,1,10,0,1,1,3, , , ,
7048,2.5,7.5,3.7,1.2,1,3.4,7.2, ,1,59,29.7004132231405,108,155,95,0,1,10,0,0,1,3, , , ,
14042, ,6.7,4.21,1.9,1.79,1.1,7.3, ,0,66,38.2222222222222, ,160,65,0,1,19,0,0,1,2, , , ,
23023,14,8.4,7.61,4.62,1.02,2.95, , ,0,63,28.4444444444444,89,130,80,0,1,10,0,0,1,3, , , ,
7015,.2,6,2.6,.6,1.5,1, , ,1,68,25.1023913330691,101,145,70,0,1,8,0,0,1,3, , , ,
4053,.7,5.8,2.4,.6,.8,2.2, , ,0,80,25.6369171607114,96, , ,0,1,6,0,0,1,3, , , ,
25014,2.5,7.1,5.1,2.8,1.2,3.4, , ,0,78,34.8898535437543,117,160,80,0,1,1,0,0,1,2, , , ,
8011,3.6,4.1,5.3,3.1,1.1,2.4,8.8, ,0,78,36.5126374295103,120,120,80,0,1,5,0,0,1,3, , , ,
10005,4,7.7,3.7,2.22,1.39,1.09,6.9, ,0,65,37.3418686175888, ,180,90,0,1,13,0,0,1,3, , , ,
7049,2.1,6.2,4.4,2.4,1.6,.9,6.1,1,1,73,39.6694214876033,132,120,55,0,1,1,0,0,1,3, , , ,
97019, , ,5.8,3.3,1.4,2.4,8.1, ,0,76,25.78125, , , ,0,1,10,0,0,1,2, , , ,
146007, , ,5.2,3.5,1.6,1.7,6.3, ,0,63,29.7619047619048, ,130,75,0,1,12,0,0,1,3, , , ,
152034, , , , , , , , ,1,52,34.9480968858132, ,180,90,0,1,12,0,0,1,3, , , ,
11017,1.9,11.3,4.7,2.89,1.4,.97,9, ,0,73,30.8630358688697, ,155,90,0,1,20,0,0,1,3, , , ,
4045,5.2,9.7,4.9,1.9,1.2,3.9,6.4,1,0,49,39.1003460207613,134,140,80,1,1,2,0,0,1,3, , , ,
8049,3.2,12.4,3.8,1.73,.89,2.72,9, ,0,66,29.7608627148909, ,190,85,0,1,18,0,0,1,3, , , ,
17059,.8,6.8,4.7,2.08,1.73,.68,6.3, ,1,68,26.218820861678, ,165,85,0,1,25,0,0,1,3, , , ,
7054,1,6.1,5.2,2.8,1,3,7.7, ,0,66,28.125,93,140,70,0,1,3,0,0,1,3, , , ,
7063,1.5,6.3,4.3,2.3,1.5,1.1,6.7, ,0,79,25.3333333333333,90,155,85,0,1,18,0,0,1,2, , , ,
3016, , , , , , , , ,1,70,23.5478806907378, ,130,70,0,1,15,1,1,1,2, , , ,
131021, , ,5.83,3.73,1.05,2.28,8.1, ,0,80,25.4028160836116, ,150,85,0,1,42,0,0,1,3, , , ,
7061,3,6,6.4,3.6,1.8,2.1,8.65,1,0,66, ,111,160,100,0,1,7,0,0,1,3, , , ,
5042,.6,5.7,5.4,3.2,1.3,1.9, , ,1,73,27.994736989446,105,130,80,0,1,10,0,0,1,3, , , ,
6018,20,2.9,4.1,2.4,1.2,1.2, , ,0,71,29.0532879818594,100, , ,0,1,10,0,0,1,3, , , ,
26034, , , , , , , , ,1,60,36.131344664123,122,160,80,0,1,30,0,0,1,3, , , ,
23033, ,7.6,4.5,2.46,1.27,2.59, , ,1,72,32.4584126587809,114,140,80,0,1,8,1,0,1,3, , , ,
11048,4.1,9.3, ,2.86,1.15,4.4,7.1, ,0,64,31.6117732496049, ,135,70,0,1,11,0,0,1,3, , , ,
11005,4.3,9.6,4.7,3.21,1.27,.73,7.6, ,1,74,27.7697979507804, ,175,85,0,1,18,0,0,1,3, , , ,
5057,3,6.5,7,4.3,1.2,3.4,8.8, ,0,76,32.8125, ,180,100,0,1,5,0,0,1,3, , , ,
10010,2.1,14.5, ,1.4, ,.57,8.2, ,0,65,26.8923231381548, ,135,80,0,1,21,0,0,1,2, , , ,
4054,6.2,7.1,4.3,1.8,1.1,3.1,7.4, ,0,56,29.7608627148909,104,200,110,0,1,4,0,0,1,2, , , ,
4056,16.5,9,3.1,.9,.6,3.5,8.3, ,1,49,33.9100346020761,107,145,80,0,1,15,0,0,1,2, , , ,
8046,20,15.7,6.5,3.45,.91,3.66,9.4, ,0,56,35.5639425170562, ,140,70,1,1,35,0,0,1,1, , , ,
5058,4.2,6,4,2.2,1.4,.9, , ,1,78,30.4878048780488,115, , ,0,1,13,0,0,1,2, , , ,
6042,4.7,8.5,4.3,2.1,1.7,1.1,7.3, ,0,73,27.6360544217687,88,130,70,0,1,10,0,1,1,3, , , ,
5012,2.7,8.5,4.2,2.5,1.2,1,7.3, ,1,83,30.0711684319556,107, , ,0,1,10,1,0,1,3, , , ,
9055,1.4,13.3,6.2,3.81,1.36,2.15,8.7, ,1,74,29.0659268067116, ,170,70,0,1,29,0,0,1,3, , , ,
4057,3.9,6.9,4,2.5,1,1.2,6.8, ,1,57,33.5145856844841, ,160,75,0,1,7,0,0,1,3, , , ,
152016, , ,7,4.7,1,2.8,6.7, ,0,71,27.5482093663912, ,160,80,0,1,25,0,0,1,2, , , ,
11001,1.9,12.2,4.3,2.7,1.2,2.14,10.6, ,0,68,32.03125, ,155,90,0,1,37,1,0,1,2, , , ,
8035,1.6,6.9,3.9,2.1,1.1,1.6, ,1,1,77,28.3937263385614,106, , ,0,1,14,0,0,1,3, , , ,
3059, ,7.6,2.96,1.5,.75,2.7,7.9, ,1,60,36.0854021183467, ,185,95,0,1,12,1,0,1,3, , , ,
5011,5.5,8.9,6,3.9,1.3,1.7, , ,0,74,35.9963269054178,134, , ,0,1,15,0,0,1,3, , , ,
10059,3.6,6,3.3,2,1.04,.63,5.9, ,1,78,32.6905417814509, ,205,85,0,1,24,0,0,1,3, , , ,
131055, , ,4.7,2.3,1.8,1.3,9.3, ,0,68,28.0403781445281, ,140,70,0,1,28,0,0,1,2, , , ,
7060,2.9,9.9,4.3,2.3,.8,2.7,6.9, ,1,82,31.3971742543171,113,145,70,0,1,31,0,0,1,3, , , ,
152059, , ,8.7,6.1,1.2,3.1,9.6, ,0,74,24.5351239669421, ,125,80,0,1,20,0,0,1,3, , , ,
5034,.7,9.1,4.4,2.5,1.2,1.5, , ,0,62,24.092970521542,96,180,90,0,1,10,0,0,1,3, , , ,
9048,0,7.4,6,3.83,1.54,.91,7.1, ,0,78,28.5664819944598, ,185,70,0,1,15,0,0,1,2, , , ,
5006,2.5,6.7,6.1,3.3,1,3.9, , ,0,81,33.9493075112843,115, , ,0,1,15,0,0,1,3, , , ,
8029,.7,9.7,6.5,4.5,1.1,2,9.5, ,1,58,29.6679712157556,110,140,80,0,1,12,1,1,1,2, , , ,
3032,3,7.4,4.86,2.6,1.38,1.5,7.5, ,1,75,24.9134948096886, ,175,85,1,1,12,1,0,1,3, , , ,
26060, , , , , , , , ,0,78,34.5473465140479,106,120,70,0,1,2,0,0,1,3, , , ,
152023, , , , , , , , ,0,73,23.4375, ,160,65,0,1,28,0,0,1,3, , , ,
8016,.9,6.7,.8,3.2,1.1,1.2,6.7, ,0,65,35.7559561895442,119,150,80,0,1,16,0,0,1,2, , , ,
10041, ,3.4,6.48,3.9,1.54,2,8.8, ,0,69,33.2179930795848, ,145,70,0,1,17,0,0,1,3, , , ,
5031,20,9.2,6.1,3.2,1.1,4, , ,1,68,32.886270696903,130, , ,0,1,12,0,0,1,1, , , ,
146035, , ,5.7,3.3,1.5,2.2,6.1, ,0,78,25.5296448712087, ,145,70,0,1,19,0,0,1,3, , , ,
4015,.5,6.1,4.8,2.6,.6,4.8,7.85,1,0,74,33.2986472424558,115,130,80,0,1,13,1,0,1,3, , , ,
3049, ,6.9,3.61,1.9,1.53,.7,7.6, ,1,64,29.2633402012601, ,145,85,0,1,10,1,0,1,3, , , ,
4040,4.1,10.4,4.7,2.6,1.2,2,7.9,1,0,85,30.2519341400516,93,130,80,0,1,25,0,0,1,2, , , ,
9013,10,5,4.1,1.91,1.28,1.36,7.3, ,0,74,29.1363163371488, ,155,80,0,1,29,0,0,1,3, , , ,
3035,1.1,7.3,3.4,1.41,1.19,1.39,6.2, ,0,68,40.5387144723211, ,165,70,0,1,27,1,0,1,2, , , ,
6058,1,4.8,4,1.5,.8,3.7,7.3, ,1,58,35.5918367346939,122, , ,0,1,4,0,0,0,3, , , ,
7019,1.3,7.4,3.8,1.9,1.4,1.1,8, ,1,73,25.3814685419093,100,145,85,0,1,1,0,0,0,3, , , ,
4029,3.6,6.7,4.3,2.1,1.1,2.5,7.2,1,0,79,31.6242199359082,103, , ,0,1,2,1,0,0,3, , , ,
6062,3.5,10.9,5.9,3,1.4,3.3,5.6, ,1,58,32.2117572914114,117,110,65,0,1,20,0,0,0,3, , , ,
6027,7.2,7.2,6.2,3.8,1.4,2.2,6.6, ,0,75,31.2487638938333,155, , ,0,1,10,0,0,0,3, , , ,
4048,8.2,4.9,5.9,3.6,1,5, ,1,0,57,40.3746097814776,108,140,80,0,1,3,1,0,0,3, , , ,
5024,1.7,6.6,7.1,4.3,2.2,1.4,7.5, ,0,53,37.109375,114,155,90,0,1,5,0,0,0,3, , , ,
7045,5.2,7.1,3.2,.3,1.4,3.3,7.9, ,1,58,31.9140001679684,119,210,120,0,1,7,0,0,0,3, , , ,
4034,.9,5.3,5.9,3.5,1.3,2.4, ,1,1,48,26.2345679012346,98,120,80,1,1,1,1,0,0,2, , , ,
5047,8.9,9.8,4.4,2.2,1.4,1.7, , ,0,52,29.3847566574839,110,170,90,0,1,2,0,0,0,3, , , ,
6049,10,9.2,4.1,1.5,2.2,.8,9.1, ,0,64,38.5674931129477,124,140,80,0,1,20,0,0,0,3, , , ,
6006,5.5,10.1,3.3,1.4,1.3,1.3,9.1, ,0,67,29.0657439446367,101,165,80,0,1,19,1,0,0,2, , , ,
6026,.5,12,7.3,4.5,1.2,3.6,8.2, ,1,63,25.2092013584959,151,125,80,0,1,10,0,0,0,3, , , ,
7006,7.7,8.3,5.3,2.8,.8,3.7, , ,1,70,36.5735594678906,121, , ,0,1,1,0,0,0,2, , , ,
6061,7.1,7.5,4.2,2.3,1.3,1.3,6.9, ,0,61,25.9515570934256,97,130,80,0,1,10,0,0,0,3, , , ,
4035,1.8,9.1,4.5,2.7,.8,2.1,7.7,1,1,67,25.9259259259259,107,120,80,0,1,4,1,0,0,2, , , ,
6052,1.1,8.8,3.6,1.9,.8,2,8, ,1,58,38.530612244898,121,150,95,0,1,10,0,0,0,2, , , ,
5026,2.5,8.6,6.8,4.2,1,3.5,10, ,1,63,33.346480691312,113,120,80,0,1,10,0,0,0,3, , , ,
4022,4.9,7.7,4.3,2.4,1.3,1.3,7,1,0,80,24.9107674003569,85,190,110,0,1,16,0,1,0,3, , , ,
7017,1.1,9,5,3.3,.8,1.9,8, ,1,54,32.2117572914114,121,130,80,0,1,1,0,0,0,3, , , ,
6041,20,15.1,5.2,2.9,1.2,3.1,9.6, ,0,56,29.9687825182102,109,105,60,0,1,10,0,0,0,3, , , ,
7022,9.7,9.9,3.9,2,.8,2.4, , ,1,47,39.6825396825397,143, , ,0,1,1,0,0,0,3, , , ,
6051,.9,6.1,4.8,2,2.3,1.2,6.4, ,0,65,28.6047649516354,98,128,78,0,1,1,0,0,0,3, , , ,
5014,1.3,7.5,5.5,3.7,1,1.8,8.4, ,1,51,32.6530612244898,110,165,90,0,1,2,0,0,0,3, , , ,
6063,.9, ,4.7,2.7,1.6,.9,7.8, ,0,55,24.092970521542,79,130,90,0,1,15,0,0,0,3, , , ,
7018,3.7,5,6.5,3.2,1.8,3.2,8.1, ,0,53,30.4779662232421,109,130,190,0,1,10,0,0,0,3, , , ,
4038,5.6,9.8,4.2,1.8,1,3, ,1,0,63,30.4218496484586,107,154,78,0,1,2,1,0,0,3, , , ,
5028,3,8,6.1,2.9,1.5,3.8,8.9, ,0,41,31.6442857722423,101,150,100,0,1,1,0,0,0,3, , , ,
4026,4.2,9.8,3.4,1.6,.8,2.2,5.6,1,0,75,27.5133848899465,102,145,80,0,1, ,0,0,0,3, , , ,
6028,3.4,8,3.7,1.9,1,1.7,7.5, ,1,60,25.8264462809917,118,140,90,0,1,5,0,0,0,3, , , ,
5035,1.5,9.9,3.3,1.6,1,1.5,7, ,1,54,31.6990701606086,113,160,80,0,1,6,0,0,0,2, , , ,
6023,3,5.4,4.6,2.7,1.6,.6,6.5, ,0,66,28.90625,91,130,70,0,1,20,0,0,0,3, , , ,
7009,2,8.4,3.8,2.2,1,1.3,7.3, ,1,53,35.2010451444332,109,130,85,0,1,18,0,0,0,2, , , ,
7013,.4,6.2,5,2.9,1.5,1.4,6.6, ,1,58,28.7317468902109,108,140,80,0,1,7,0,0,0,3, , , ,
5038,5.1,10.8,5.7,4,1.2,1.1,8.2, ,0,68,35.0765306122449,118,140,80,0,1,10,0,0,0,3, , , ,
7020,7.4,9.6,5.9,3.5,1.6,1.7,7.4, ,0,65,38.0142271067786,114,120,85,1,1,10,1,0,0,3, , , ,
5037,9,6.4,5.1,3.3,1.3,1.2,6.5, ,0,58,28.8888888888889,93,140,90,0,1,4,0,0,0,1, , , ,
4009,3,5.4,3.2,1.5,.8,1.9, ,1,0,60,35.9963269054178,120,145,85,0,1,1,0,1,0,3, , , ,
4023,1.7,6.5,4.3,1.6,1.2,3.3,7.2,2,0,67,33.4976852723098,103,160,80,0,1,5,0,0,0,2, , , ,
7011,1.5,4.9,4.7,2.9,1.2,1.4,7.4, ,0,67,27.8158817253467,96,160,75,0,1,10,0,0,0,2, , , ,
6047,.5,7.8,3.4,1.4,1.3,1.5,8.4, ,0,57,33.7050449998207,107,130,80,0,1,8,0,0,0,3, , , ,
6022,.8,8,4.7,3.1,.8,1.7, , ,0,40,29.4107349182452,63, , ,0,1,5,0,0,0,2, , , ,
24050, , , , , , , , ,1,68,34.6020761245675,117,180,70,1,1,20,1,0,0,2, , , ,
6045,1.9,10.1,5.1,3.1,1.3,1.6,8.1, ,0,76,22.0385674931129,87,135,60,0,1,13,0,0,0,3, , , ,
23043, , , , , , , , ,1,80,32.4661454995942,104,100,65,0,1,5,0,0,0,3, , , ,
25063, , , , , , , , ,1,84, , ,160,60,0,1,10,0,0,0,3, , , ,
23041, ,5.86,4.99,2.86,1.2,2.05, , ,1,75,24.3827160493827,98,135,82,0,1,10,0,0,0,3, , ,0,0
10030, ,7.7,4.97,2.7,1.54,.9,6.2, ,0,77,28.16759720336, ,171,70,0,1,12,0,0,0,2, , , ,
8038,10.4,10.9,6.6,3.4,1,4.8,9.8,0,0,47,29.3575219240468,104,115,75,1,1,7,0,0,0,3, , , ,
5054,4.5,8.7,7.2,4.2,1.1,4.1,9.3, ,1,56,27.4285714285714,103,180,100,0,1,15,0,0,0,3, , , ,
11043,3.8,13.5,4.6,2.31,1.19,2.89,7.7, ,0,65,33.7148803329865, ,155,90,0,1,16,0,0,0,2, , , ,
9046,.8,4.9,5.4,2.08,2.24,1.31,6.9, ,1,67,20.8085612366231, ,145,86,0,1,30,0,0,0,3, , , ,
8031,.8,7.3,4.6,2.4,1.5,1.5,6.5, ,0,57,35.4564483745568,108,160,90,0,1,2,0,0,0,3, , , ,
11053,1.9,9.7,4,2.63,.93,1.33,9.2, ,0,68,29.2421086364365, ,150,95,0,1,18,0,0,0,3, , , ,
14005,1.5,11.8,4.8,1.9,.9,4.6,8.6, ,0,78,27.6600959350163, ,140,90,0,1,13,0,0,0,3, , , ,
11047,3.9,11.5,3.9,2.36,1.24,1.21,7.7, ,1,70,29.3946871824648, ,170,75,0,1,27,0,0,0,3, , , ,
18013,1.3,10.6,6.4,4.5,1.6,.7,7.8,1,1,60,26.8786781349027, ,140,83,0,1,10,0,0,0,3, , , ,
15005,2,9.4,5.6,3.21,1.24,2.47,8.5, ,1,66,31.3145661157025, ,195,90,0,1,18,0,0,0,2, , , ,
3038,3,9.5,3.84,2.5,1.24,1.1,7.4, ,1,56,35.1393022338556, ,155,80,0,1,12,0,0,0,3, , , ,
14032,1.8,6.2,4.2,2.2,1.6,1,6.4,1,1,58,25.0761930481077, ,137,73,0,1,11,0,0,0,3, , , ,
13006,1.3,11,4.03,2.46,1.26,.8,7.7, ,1,55,29.6679712157556, ,123,79,0,1,10,0,0,0,3, , , ,
17061,.8,9.3,5.2,2.33,2.21,.64,7.6, ,1,77,29.0687961508904, ,160,80,0,1,21,0,0,0,3, , , ,
13030,3.1,6.8,3.81,2.51,.8,1.25,6.2, ,1,64,29.3847566574839, ,144,81,0,1,22,0,0,0,3, , , ,
13033,2.4,10.4,3.7,2.1,.8,1.6,7.7, ,1,64,30.3673469387755, ,158,91,0,1,16,0,0,0,2, , , ,
18021,.9,16.1,7,3.7,1,5.1,8.7, ,1,69,26.643598615917, ,124,78,0,1,22,0,0,0,3, , , ,
19037,2.3,9.1,5.8,4.3,.9,2.6,8.5, ,0,78,29.0174471992654, ,181,77,0,1,11,0,0,0,3, , , ,
8039,4.6,5.4,7.2,4.3,1.6,2.8,6.7,1,0,76,32.0499817436813,104,130,80,0,1,1,0,0,0,2, , , ,
10023,1.1,10.7,5.3,3.58,1.26,1.17,9.3, ,1,66,33.6122684779945, ,145,70,0,1,11,0,0,0,2, , , ,
13026,3.6,7.2,4.3,2.8,1.1,1,6.8, ,1,51,26.8785444234405, ,144,83,0,1,14,0,0,0,3, , , ,
11060,1.4,8.4,4.5,2.56,1.63,.72,6.9, ,0,71,30.818540433925, , , ,0,1,26,0,0,0,3, , , ,
5017,2,6.6,5,2.6,1.3,2.5,7.8, ,0,70,34.8501842653421,104,130,80,0,1,25,0,0,0,3, , , ,
5055,1.1,10.1,5.6,2.8,.9,4.2,6.8, ,1,58,30.6689049586777,107,160,90,0,1,10,0,0,0,2, , , ,
4027,1.9,13.6,5,3.1,.9,2.3,7.6,1,1,61,25.3069320474676,94,150,100,0,1,3,1,1,0,2, , , ,
4043,6.5,6.3,4.9,2.7,1.1,2.5,6.6, ,0,68,45.9748545693376,116,160,110,0,1,10,0,0,0,3, , , ,
10060,0,8.3,3.2,1.5,.8,2.21,6.4, ,1,74,36.7634186478065, ,140,70,0,1,7,0,0,0,3, , , ,
13054,1,5.8,3.6,1.9,1.2,1.4,6.9, ,1,66,34.9387703572781, ,159,100,0,1,19,0,0,0,2, , , ,
10034,2.6,5.8,4.7,2.75,1.45,.82,7.8, ,1,56,30.6148213609393, ,150,95,0,1,20,0,0,0,3, , , ,
8045, , , , , , , , ,0,46,42.2405876951331,119,140,85,0,1,10,0,0,0,2, , , ,
6050,7.4,6.8,4.1,1.9,1.8,.8, , ,1,72,31.3779891663364,117, , ,0,1,20,0,0,0,3, , , ,
3046,4.1,8.3,4.07,2.3,1.24,1.9,7.5, ,0,61,32.8125, ,140,75,0,1,10,0,0,0,2, , , ,
11061,3,10.5,3.5,1.64,1.23,2.65,7.9, ,1,61,36.0021138855859, ,165,70,0,1,14,0,0,0,2, , , ,
22006, ,6.3, , , , ,7.1, ,1,70,28.3446712018141,94,130,80,0,1,7,0,0,0,3, , , ,
11018,15,12.1,5.5,3.7,1.29,1.43,11.6, ,0,66,33.984375, ,120,70,1,1,12,0,0,0,3, , , ,
7010,5.4,8.8,6.2,3.7,1.7,1.8, , ,0,63,39.8961195378072,138, , ,0,1,3,0,0,0,3, , , ,
7030,2,5.7,5,2.8,1.1,5.7,8.7, ,0,57,32.3468173706127,118,160,110,0,1,8,0,0,0,3, , , ,
13017,2.2,13,4.2,2.7,.8,2.8,9.4,0,0,55,31.5536591487683, ,149,91,0,1,9,0,0,0,2, , , ,
9031,2.7,6.7,2.5,.71,1.18,1.2,8.2, ,1,66,22.343515592582, ,140,80,1,1,11,0,0,0,3, , , ,
6038,5.7,8.3,6.5,4.4,1.5,1.4,8.1, ,0,60,26.078971533517,92, , ,0,1,12,0,0,0,2, , , ,
28014,3,7.6,3.43,2.5,1.01,1.3, , ,1,72,23.6294896030246, , , ,0,1,9,0,0,0,3, , , ,
6001,1.7,8.7,4.2,2.5,1.1,1.3,8, ,0,42,24.6097337006428,94,130,80,0,1,1,0,0,0,3, , , ,
11025,2.2,9,6.7,4.11,1.07,3.77,6.9, ,1,62,29.0697674418605, ,140,80,0,1,17,0,0,0,2, , , ,
18038,.4,11.3,4.1,2.4,1.2,1.5,7.6,1,1,63,28.0821708739049, ,168,86,0,1,9,0,0,0,3, , , ,
14015,.6,13.6,4.6,2.6,1.4,2.2,9.5,1,1,59,35.5113636363636, ,168,111,0,1,8,0,0,0,2, , , ,
11014,1.5,12.5,4.5,2.2,1.01,3.61,8.6, ,0,70,41.8549346016647, ,170,70,0,1,18,0,0,0,1, , , ,
11019,1,8.3,3.5,1.82,1.31,.89,6.1, ,1,56,28.734672057202, ,145,100,0,1,13,0,0,0,3, , , ,
3042,3,15.5,3.72,1.9,1.22,1.5,11, ,0,79,30.8630358688697, ,143,70,0,1, ,0,0,0,3, , , ,
11044,3,10.4,6.1,3.71,1.22,4.32,9.1, ,0,59,31.2091740455799, ,150,90,0,1,17,0,0,0,3, , , ,
8009,1,6.1,5.1,3,1,3.2,6.7, ,0,53,23.4235574063058, , , ,0,1,7,0,0,0,3, , , ,
27006, , ,4.9,2.1,1.8,1, , ,0,68,26.8135904499541,91,150,90,0,1,2,0,0,0,2, , , ,
18025,4.6,8.2,3.5,2.5,1.05,.9,8.7, ,0,39,32.6058884297521, ,94,68,0,1,10,0,0,0,2, , , ,
18063,3.7,8.8,6.5,4.3,1.7,1.7,6.2,1,1,68,26.0177532904806, ,205,144,0,1,11,0,0,0,3, , , ,
5050,1.6,11.1,5.1,2.9,1.7,1.2,7.4, ,0,67,28.125,100,115,70,0,1,18,0,0,0,3, , , ,
9034,1.5,9.3,4.9,2.71,1.17,2.61,8, ,0,67,29.0317898098418, ,165,95,0,1,12,0,0,0,3, , , ,
6007,7.4,2.7,4.7,2.9,1.1,1.6,6.3, ,1,66,26.7299274950717,101,155,85,0,1,1,0,0,0,2, , , ,
13011,9.6,8.2,3.1,1.7,.8,2.2,8.2,0,1,52,33.4640346133045, ,145,97,0,1,1,0,0,0,3, , , ,
19025,.4,8.5,3.57,1.31,.75,4.36,7.4, ,1,39,26.8518518518519, ,156,88,0,1,5,0,0,0,3, , , ,
8055,1.5,4.8,3.9,1.78,1.56,.48,6.6, ,1,75,23.8754325259516, ,150,85,0,1,32,0,0,0,3, , , ,
18049,1.7,9.9,4.9,3,1.7,.9,8, ,0,70,31.1791383219955, ,150,90,0,1,16,0,0,0,3, , , ,
18007,2,13.4,5.3,3.5,1.3,1.1,8.5, ,0,52,23.458562375267, ,121,86,0,1,20,0,0,0,3, , , ,
7056,2.3,11.4,4.5,2.6,1.3,1.3, , ,1,66,31.2100121719047,110,160,90,0,1,34,0,0,0,2, , , ,
14040,2.8,4.3,4.8,2.97,.83,2.33,6, ,1,71,25.8264462809917, ,160,80,0,1,14,0,0,0,2, , , ,
9050,3.4,8.2,3.2,1.79,1.22,1.33,7.7, ,0,53,30.859375, ,120,68,0,1, ,0,0,0,3, , , ,
8047,3.3,9.6,5.3,3.15,1.61,1.63,7.3, ,0,66,40.8888888888889, ,170,95,1,1,21,0,0,0,2, , , ,
10055,1,7.3,4.8,2.47,1.59,1.15,6.9, ,1,75,28.0428165931398, ,180,85,0,1,15,0,0,0,3, , , ,
18023,5.3,10.9,4.6,3.1,1.1,1.4,10, ,0,64,27.8851873884592, ,178,87,0,1,20,0,0,0,3, , , ,
10061,1,7.7,5.3,3.69,1.55,1.55,8.3, ,1,52,32.716049382716, ,145,80,0,1,22,0,0,0,3, , , ,
5064,2,6.6,3.9,2.3,1.1,1.1, , ,0,57,26.1224489795918,106,130,80,0,1,2,0,0,0,3, , , ,
8026,20,2.5,3.8,2,1.4,.8, ,1,0,83,24.8888888888889,89,150,75,0,1,1,0,0,0,3, , , ,
5040,.9,5.4,4.1,1.7,1.8,1.3,7.7, ,0,82,30.818540433925,113,170,80,0,1,19,0,0,0,2, , , ,
19054, ,5.9,3.96,2.4,1.33,.7,6, ,1,60,25.8546394714163, ,155,95,0,1,21,0,0,0,3, , , ,
13064,2.7,9.6,3.5,2,.9,2,7.6, ,1,55,29.0253113198714, ,144,87,0,1,12,0,0,0,3, , , ,
11035, ,8,4.2,2.22,1.45,1.01,7, ,0,77,35.0861804306829, ,185,90,0,1,11,0,0,0,3, , , ,
19002,.2,7.3,5.1,3,2,1,6,1,1,69,26.7228725206067, ,123,75,0,1,12,0,0,0,3, , , ,
19046, ,9.7,4.28,2.56,1.3,2.3,8.8, ,0,64,31.25, ,160,90,0,1,17,0,0,0,2, , , ,
9039,2.8,7,4.2,2.55,1.07,1.47,8.1, ,1,65,33.2265337605316, ,185,105,1,1,11,0,0,0,3, , , ,
8053,3.3,8.1,5.1,3.23,1.22,1.59,9.3, ,0,70,27.6887781337764, ,145,80,1,1,23,0,0,0,2, , , ,
3044,3,10.3,3.72,2.2,1.31,.5,9.1, ,1,71,27.7447483154974, ,150,90,0,1,15,0,0,0,3, , , ,
22010, ,11.8, , , , ,8.5, ,0,73,27.6094517551723,96,130,80,0,1,16,0,0,0,2, , , ,
25016, ,14.8,3.7,1.77,1.21,3.18, , ,1,75,36.8151935719503,129,130,80,0,1,.5,1,0,0,3, , , ,
6037,1,7.8,4.2,2.4,1.2,1.3,7.1, ,1,70,27.4285714285714,107,145,75,0,1,2,0,0,0,2, , , ,
8020,.3,7.7,4.2,2.5,1.2,1.1,10.5, ,1,78,23.1983150697476,95,160,105,0,1,10,0,0,0,3, , , ,
13046,.8,7.4,3.9,1.9,1.7,1.1,7.6,2,0,73,28.6501377410468, ,180,95,0,1,8,0,0,0,3, , , ,
19038,6,7.5,4.3,2.7,1.2,2.1,6.9, ,0,57,34.6666666666667, ,172,92,0,1,14,0,0,0,2, , , ,
5033,.6,5.2,4.7,2.3,1.4,2.1,8.9, ,0,69,26.0261748958953,114,130,80,0,1,15,0,0,0,2, , , ,
9063,7,11.8,4.3,1.96,1.46,1.93,8.8, ,0,71,31.640625, ,165,75,0,1,12,0,0,0,3, , , ,
10016,4.1,11.1,4.5,2.82,.99,1.48,9.4, ,0,77,37.5274076572778, ,185,95,0,1,19,0,0,0,3, , , ,
23055, ,8.3,2.6,1,1.1,1, , ,1,80,34.6020761245675,120,172,84,0,1,4,1,0,0,3, , , ,
8061,1.5,8.2,4.5,2.13,1.19,2.11,8.2, ,0,75,27.7767061455962, ,140,70,0,1,26,0,0,0,3, , , ,
9052,4.4,9.7,5.9,3.46,1.03,3.57,7.2, ,0,74,28.6989795918367, ,145,85,0,1,19,0,0,0,3, , , ,
5036,9.3,6.5,7.4,4.9,1.2,2.9, , ,0,69,36.5797896662094,137,170,90,0,1,2,0,0,0,3, , , ,
11011,3.6,9.8,4.2,2.34,1.45,1.35,6.9, ,1,63,25.5593291551416, ,155,75,0,1,11,0,0,0,3, , , ,
5023,1.4,7.2,3.9,1.8,1.4,1.5, , ,0,65,27.0992510068124,92,120,75,0,1,30,0,0,0,1, , , ,
9011,1.4,8.9,5.2,2.13,2.42,1.06,6.1, ,1,67,31.0978907517577, ,135,90,1,1,10,0,0,0,1, , , ,
17064,12,5.4,5.7,2.87,2.04,1.3,7.1, ,0,69,35.1335525426783, ,180,90,0,1,11,0,0,0,3, , , ,
11007,1.7,8,4,2.48,1.19,1.27,6.2, ,1,76,25.8166302126286, ,140,75,0,1,17,0,0,0,3, , , ,
5063,14.1,9.8,4.2,2.2,1.1,2,7.6, ,0,51,33.8340273646639,114,160,100,0,1,2,0,0,0,3, , , ,
9025,3.1,13.5,4.4,2.2,1.76,.75,8.2, ,0,66,33.531473860692, ,160,80,0,1,14,0,0,0,2, , , ,
11009,3.5,0,3.1,1.85,1.07,1.13,6.9, ,1,76,32.3555447025427, ,185,90,0,1,32,0,0,0,3, , , ,
11050,2.1,12,3.8,2.31,1.2,.86,9.8, ,1,76,34.0806575562164, ,165,95,0,1,9,0,0,0,2, , , ,
10017,2,6.9,4.4,1.94,1.61,.68,7.5, ,0,80,36.5126374295103, ,155,80,0,1,15,0,0,0,3, , , ,
13015,.5,7.9,7.5,3,.9,9.7,9.2, ,1,65,28.7317468902109, ,143,82,0,1,13,0,0,0,2, , , ,
14024,3,10.6,3.4,1.9,1,1.8,9.2,1,1,62,30.299204645878, ,128,78,0,1,6,0,0,0,3, , , ,
8034,1.3,8.1,5.9,3.2,1.2,3.2, , ,1,64,30.119375573921,100, , ,0,1,10,0,0,0,3, , , ,
9021,.9,6.7,5.1,2.54,1.8,1.11,8, ,0,74,25.5296448712087, ,190,90,0,1,33,0,0,0,2, , , ,
14047,1.4,8.6,3.7,1.56,1.49,.6,7, ,1,70,21.7554685336814, ,190,95,0,1,23,0,0,0,3, , , ,
11027,1.4,8.6,4.2,2.31,1.25,1.38,6.7, ,1,75,30.4866850321396, ,165,90,0,1,11,0,0,0,3, , , ,
5005,1.3,8.8,4.2,1.9,1.5,1.7,8.4, ,0,65,38.5674931129477,125,145,80,1,1,1,0,0,0,3, , , ,
5018,.4,11.5,5.1,3.2,1.2,1.6, , ,1,59, ,104,130,80,0,1,8,0,0,0,2, , , ,
14033,.7,9.2,2.9,1,1.8,1.7,9.6,1,1,45,34.4221736168382, ,117,73,1,1,8,0,0,0,3, , , ,
13052,3.4,6.1,4.5,2.5,.8,2.7,6.8, ,0,71,35.0127796645776, ,125,91,0,1,19,0,0,0,3, , , ,
19031,2.9,9.4,5.6,2.8,.7,8.3,9.1, ,1,49,32.9287190082645, ,170,93,0,1,15,0,0,0,3, , , ,
18001,.7,5.9,5.1,2.03,1.96,1.28,6, ,0,72,29.0174471992654, ,140,80,0,1,11,0,0,0,3, , , ,
6044,4,14.6,5.1,2.7,.6,4,10.4, ,1,52,28.734672057202,107,150,80,0,1,5,0,0,0,3, , , ,
61101, , ,4.2,2.4,.8,2, , ,1, ,25.7275552140065, , , ,1,1, ,0,0,0,3, , , ,
8012,1.1,7.6,6.2,4.1,1.6,1,7.6, ,0,59,24.1671624033313,86,116,70,0,1,10,0,0,0,2, , , ,
10051,1.3,7.1,3.3,1.66,.99,1.09,7.5, ,1,72,28.6340394448503, ,160,75,0,1,26,0,0,0,2, , , ,
8017,9.2,7.6,5.8,3.6,1,2.7,8.6, ,0,55,35.0861804306829,107,190,90,0,1,7,0,0,0,3, , , ,
13003,3,10.4,3.28,1.94,.67,2.69,8.2, ,1,72,26.2975778546713, ,168,94,0,1,12,0,0,0,2, , , ,
19028,2,8.3,3.9,2.5,1.3,1.4,7.4, ,1,77,29.4075963718821, ,165,92,0,1,23,0,0,0,2, , , ,
4059,2.3,7.2,5.5,2.9,2.2,.8,7.9, ,0,76,28.90625,93,145,85,0,1,1,0,0,0,3, , , ,
10002,1.4,9.6,4.2,2.46,.93,2.07,8, ,1,51,30.4498269896194, ,150,90,0,1,13,0,0,0,2, , , ,
19057,3,13.3,4.9,2.4,1.85,2.1,8.6, ,0,55,29.1748849441157, ,165,95,0,1,10,0,0,0,3, , , ,
18055,2.6,5.2,3,1.5,1.5,.5,6,1,0,52,26.8135904499541, ,158,85,0,1,11,0,0,0,3, , , ,
3050, ,7.4,4.79,2.8,1.01,2.8,7, ,1,63,25.0297609963066, ,165,85,0,1,20,0,0,0,3, , , ,
18052,5.3,5.8,1.9,.7,.8,1.6,10.2,1,1,58,35.9963269054178, ,156,70,0,1,17,0,0,0,3, , , ,
9061,2.4,9,4.4,3.16,1.29,.88,6.4, ,1,65,23.5478806907378, ,125,70,0,1,25,0,0,0,3, , , ,
3055,3,7.5,4.71,3.1,.97,1.8,7.9, ,1,48,29.0657439446367, ,180,95,0,1,16,0,0,0,3, , , ,
10029,10.1,13.3,3.8,2.06,1.24,.93,9.2, ,0,74,38.8660265203475, ,185,100,0,1,12,0,0,0,3, , , ,
13023,.2,6.7,3.3,1.75,1.45,.84,6.7, ,1,68,28.256989886972, ,139,81,0,1,16,0,0,0,2, , , ,
4006,1.4,6,4.1,2,1.4,1.6,6.2,1,1,72,32.9795918367347,112,150,90,0,1,10,0,0,0,3, , , ,
9029,3,13,4.4,1.84,1.82,.95,7.7, ,0,69,25.6895619253651, ,145,70,1,1,17,0,0,0,2, , , ,
14063,1.4,5.7,3.2,1.78,.99,.71,6.7, ,1,63,26.7949380165289, ,150,80,0,1,17,0,0,0,3, , , ,
8013,2.5,9.4,3.1,1.2,.7,4.3,6.2,0,0,60,30.1021185794848,105,135,70,0,1,13,0,0,0,3, , , ,
3041,3,9.4,6.19,5,.85,2,7.2, ,1,69,25.9515570934256, ,195,95,0,1,11,0,0,0,2, , , ,
3051,3,7.2,4.98,3,1.56,2,7.2, ,1,49,34.0189132673762, ,130,80,0,1,13,0,0,0,3, , , ,
15013,3,11.1,4.5,2.12,1.4,1.82,9.6, ,1,73,26.291723822588, ,210,95,0,1,30,0,0,0,3, , , ,
5062,4.4,4.9,4.2,1.9,1.1,2.7, , ,0,52,47.4456213037522,134,170,100,0,1,25,0,0,0,3, , , ,
18006,8.1,8.8,3.2,1.9,.9,1.8,7.2, ,1,68,34.1400757166036, ,156,76,0,1,16,0,0,0,3, , , ,
60053, , ,5.08,3.5,.7,4.84, , ,1, ,28.3107895564643, , , ,1,1, ,0,0,0,3, , , ,
9006,1.3,11.2,4.3,1.98,1.65,.69,7.9, ,1,66,29.7619047619048, ,155,85,0,1,12,0,0,0,2, , , ,
4063,.2,7.5,6,3.5,1.5,2.2, , ,1,63,30.4831580551745,102, , ,1,1,10,1,0,0,3, , , ,
8001,1.4,5.9,6.7,3.9,1.3,3.4,8.5,1,0,61,30.119375573921,108,180,90,0,1,25,0,0,0,3, , , ,
3054,3.5,9.7,4.19,2.3,1.08,1.2,6.8, ,0,77,34.2399691358025, ,160,70,0,1,25,0,0,0,3, , , ,
19014,.6,7,4.5,2.7,1.7,.6,7.1, ,0,68,24.092970521542, ,177,100,0,1,16,0,0,0,3, , , ,
19036,1.5,6.7,3.8,3,1.1,1.3,6, ,1,57,30.4705215419501, ,129,82,0,1,1,0,0,0,3, , , ,
3057, ,0, , , , , , ,0,63,33.8740637585156, ,165,90,0,1,16,0,0,0,3, , , ,
10022,1.4,10.4,5.1,3.59,.93,2.35,8, ,1,54,31.4814814814815, ,165,85,0,1,13,0,0,0,3, , , ,
9043,1.6,8.6,4,2.16,1.61,.61,8.3, ,0,70,24.6904054627522, ,145,80,0,1,19,0,0,0,3, , , ,
7036,2.8,9.8,4.1,2,1.1,2.3, , ,0,69,37.202380952381, , , ,0,1,20,0,0,0,3, , , ,
19039, ,8.5,3.48,2,1.1,1,7.5, ,1,73,27.1669192713546, ,135,90,0,1,20,0,0,0,3, , , ,
8002,3.1,6.4,3,1.4,1.1,1.2,7.1, ,1,66,34.0136054421769,116,160,80,0,1,1,0,0,0,3, , , ,
4061,1.8,8.3,7.2,4.4,1.2,3.5,10.7, ,0,63,45.5463728191001,134,115,75,0,1,9,0,0,0,3, , , ,
11057,5.2,6.6,5,3.11,1.7,.69,6, ,0,59,35.1902472743268, ,155,90,0,1,26,0,0,0,3, , , ,
18017,2.3,6.6,1.2,2.7,1.3,1.2,6.3, ,1,74,34.1400757166036, ,150,74,1,1,12,0,0,0,2, , , ,
9016,3.5,6,3.9,2.09,1.14,1.48,6.9, ,1,56,34.2935528120713, ,180,100,0,1,10,0,0,0,3, , , ,
9028,4,11.1,5.2,2.8,1.07,3,7.2, ,0,55,35.3795777033385, ,160,95,0,1,17,0,0,0,3, , , ,
14045,1.8,8.5,5,2.61,1.84,.57,7.4, ,0,67,23.8751147842057, ,150,80,0,1,13,0,0,0,3, , , ,
10004,.2,9.5,5.4,3.25,1.37,2.85,7.7, ,1,65,30.1591567380334, ,150,95,1,1,23,1,0,0,3, , , ,
3034,8.9,5.1,3.68,1.7,1.98,.7,7.4, ,0,55,38.5787585355503, ,160,90,1,1,29,0,0,0,3, , , ,
14014,1,9.8,2.9,1.5,1,1,7.2, ,0,63,33.425160697888, ,162,100,0,1,20,0,0,0,2, , , ,
19006,.6,6.9,2.9,1.6,1,.9,6.1, ,1,61,27.4725274725275, ,161,92,0,1,12,0,0,0,3, , , ,
5029,2.8,6.2,5,3.4,1,1.3,7.3, ,1,64,25,99, , ,0,1,15,0,0,0,2, , , ,
10053,2.3,8.4,5.3,3.18,1.29,1.77,6.8, ,0,75,27.734375, ,185,95,0,1,14,0,0,0,3, , , ,
11051,1.1,8.7,4.3,2.09,1.52,2.5,6.4, ,1,46,28.4055043555107, ,215,125,0,1,12,0,0,0,3, , , ,
18027,2.4,5.9,6,3.9,1.1,0,6.7, ,1,73,25.8264462809917, ,178,94,1,1,31,0,0,0,2, , , ,
13007,2.7,10.6,3.38,2.02,1.24,.75,8.3,0,1,72,31.9714803078316, ,140,90,0,1,30,0,0,0,3, , , ,
9037,1.4,11.6,4.1,2.14,.91,1.95,7.7, ,0,66,25.390625, ,160,100,0,1,19,0,0,0,3, , , ,
7034,6,10.8,5.3,3,1.4,1.9, , ,1,79,28.0664238698253,110, , ,0,1,10,0,0,0,3, , , ,
7007,7.4,5.9,4,2,1.1,1.9,6.5, ,0,57,39.7283096245034,116,160,90,0,1,1,0,0,0,2, , , ,
14006,1,6.7,3.8,2.2,1.1,1.9,5.9, ,0,59,24.609375, ,114,71,0,1,10,0,0,0,3, , , ,
10015,.4,8.7,4.4,2.53,.86,1.95,7.7, ,1,67,29.6495115633095, ,160,95,0,1,24,0,0,0,3, , , ,
4064,.6,5.7,5,3,1.1,2,6.4, ,0,58,24.034609838167,77,130,80,0,1,12,0,0,0,3, , , ,
18048,1.4,5.7,4.4,2.8,1.1,1.9,5.6, ,1,54,38.6443692076194, ,161,99,0,1,11,0,0,0,3, , , ,
11058,6,5.8,5,3.08,1.15,1.55,6.9, ,0,65,29.7575845550878, ,165,90,1,1,17,0,0,0,2, , , ,
11015,2,6.2,4.9,3.07,1.66,1.36,8.7, ,0,74,29.3575219240468, ,150,85,0,1,27,0,0,0,3, , , ,
9056,8,11.9,3.2,1.6,1.28,.61,9.3, ,0,61,33.203125, ,145,85,0,1,19,0,0,0,2, , , ,
10045,1.8,7.3,3.5,1.74,1.28,.81,8.6, ,0,76,26.6727632982777, ,125,70,0,1,11,0,0,0,3, , , ,
5022,2.8,9.8,4.3,2,1.1,2.7,7.8, ,0,56,25.148605395519,93,140,80,0,1,11,0,0,0,3, , , ,
11032,1.1,15.8,4,1.99,1.51,1.43,7.3, ,0,76,37.290688084908, ,180,95,0,1,15,0,0,0,3, , , ,
7051,6.2,11.8,3.3,1.5,.9,1.9,8.4, ,0,53,25.5588462006572,94,140,80,0,1,6,0,0,0,3, , , ,
13020,.7,6.5,4,1.9,1.1,3.3,6.7,0,1,77,28.4055043555107, ,140,90,0,1,17,0,0,0,3, , , ,
18056,.9,7.9,5.4,3.4,1.5,1.6,8.7, ,1,71,32.368873034747, ,169,92,0,1,20,0,0,0,3, , , ,
13049,.2,13.5,3.4,1.9,.6,3.2,9.4,1,1,61,27.281746031746, ,190,110,0,1,10,0,0,0,3, , , ,
60029, , ,11.4,5.8,1.35,9.35, , ,1, ,27.1604938271605, , , ,0,1, ,0,0,0,3, , , ,
18020,1.4,10.1,3.5,2.2,1,.9,7, ,1,59,25.5102040816327, ,140,90,0,1,21,0,0,0,3, , , ,
11029,3.3,9.1,4.5,2.47,1.69,1.17,7.4, ,0,71,28.3038501560874, ,170,90,0,1,11,0,0,0,2, , , ,
11056,1.6,8.2,3.5,1.83,1.36,.41,8, ,0,72,23.0300453514739, ,145,70,0,1,25,0,0,0,1, , , ,
10038,1.1,11.7,5.8,1.8,3.02,1.33,6.7, ,0,70,45.3436976070721, ,150,80,0,1,17,0,0,0,2, , , ,
15002,1.4,7,4.1,2.63,.95,1.47,6.8, ,1,73,25.6895619253651, ,150,70,0,1,19,0,0,0,1, , , ,
15016,1.2,14.4,4.8,2.47,.96,3.37,10.1, ,0,75,33.5635199259288, ,160,75,0,1,23,0,0,0,3, , , ,
19052, ,6.6,4.32,2.1,1.45,1.7,7.4, ,0,64,30.7306094182825, ,145,85,0,1,11,0,0,0,2, , , ,
19042,1.51,9.6,8.03,5.3,1.17,2.7,9.7, ,0,75,33.6949375410914, ,160,75,0,1,28,0,0,0,2, , , ,
4013,8.1,7.7,5.6,3.2,1.4,2.2,9.2,1,1,55,29.270994027135,115,155,95,0,1,3,0,0,0,3, , , ,
9005,2.5,7.4,4.9,2.45,1.21,1.97,6.8, ,0,68,38.4553757410671, ,145,90,0,1,12,0,0,0,2, , , ,
13029,2,13,5.8,4.1,1,1.5,9.9, ,1,71,27.170631566236, ,175,106,0,1,20,0,0,0,3, , , ,
9044,1.5,7.7,4.9,3.18,1.07,.87,7.5, ,0,69,27.0551508844953, ,140,85,0,1,18,0,0,0,3, , , ,
18014,2.1,6.5,4.2,1.8,1.2,3.3,6.8,1,1,52,33.2179930795848, ,162,115,0,1,10,0,0,0,1, , , ,
11041,1.2,9.7,3.8,2.24,.91,1.51,6.9, ,1,59,28.3059950645957, ,165,95,0,1,8,0,0,0,3, , , ,
7016,3.9,11.2,4.5,2.6,.9,2.3,8.1, ,0,64,31.1111111111111,102,140,70,0,1,5,0,0,0,3, , , ,
19045, ,8.4,4.21,2.3,1.12,3,6.9, ,1,66,23.9248582230624, ,140,85,1,1,12,0,0,0,3, , , ,
9036,2.9,11.8,4,1.68,.59,4.33,9.9, ,1,48,36.7536503057235, ,160,85,0,1,11,0,0,0,2, , , ,
19033,.5,8.8,3.3,1.8,1.1,2.1,7.8, ,0,58,31.1570493753718, ,166,108,0,1,1,0,0,0,3, , , ,
18036,3.4,5.1,4.8,3.3,.9,2.6,5.8, ,1,65,20.7544618712818, ,134,77,0,1,21,0,0,0,3, , , ,
13024,.3,8.1,5.66,3.35,1.83,1.84,6.9, ,1,51,24.2122933884298, ,127,83,0,1,16,0,0,0,2, , , ,
11002, ,8.3,4.8,2.76,1.5,1.26,8.3, ,1,70,29.0697674418605, ,160,95,0,1,15,1,0,0,3, , , ,
8023,9.3,8.4,4.8,2.8,1,2.2,6.5,1,0,72,38.5787585355503,122,150,90,0,1,15,0,0,0,3, , , ,
14064, ,11.8,5.7,2.63,2.35,1.1,9.2, ,0,68,45.4887069340611, ,180,95,0,1,36,0,0,0,2, , , ,
6035,10.1,7.4,4.2,2.3,.7,2.7,6.8, ,0,57,47.2680660150617,130,125,70,1,1,15,1,0,0,3, , , ,
13060,3.9,6.2,5.48,3.57,1.48,1.38,6.7, ,0,61,29.2421086364365, ,171,113,0,1,10,0,0,0,3, , , ,
5003,7.1,6.6,4.6,2.3,1,2.9,8, ,1,67,37.6535869996036, ,140,80,0,1,10,0,0,0,3, , , ,
3045,4.1,10.4,4.26,1.9,1.85,1,7.1, ,1,70,28.0664238698253, ,175,80,0,1,16,0,0,0,2, , , ,
3052, ,6.4,3.39,1.5,1.45,.8,8.2, ,0,56,39.6571062329755, ,195,90,0,1,17,0,0,0,3, , , ,
4042,2.1,10.2,4.9,2.5,.9,3.2,9.3,1,1,63,33.2179930795848,107,170,100,0,1,10,0,0,0,3, , , ,
8025,1.4,6.9,4.3,1.9,1.2,2.7,9.9, ,0,57,35.058864265928,115,140,90,0,1,12,0,0,0,3, , , ,
19005,.5,8.1,3.2,1.5,1.3,1.4,6.1, ,1,67,27.0168598885127, ,118,91,0,1,8,0,0,0,2, , , ,
11023,3.7,12,5.4,3.31,1.35,2.93,7.3, ,0,64,30.8532099204936, ,165,85,0,1,10,0,0,0,3, , , ,
13014,.5,10,4.7,2.7,1.3,1.5,8.3, ,0,62,26.1426884803508, ,153,100,0,1,15,0,0,0,3, , , ,
13034,2.1,7,4.2,1.9,1.5,1.2,8.1, ,0,63,32.7186198691255, ,147,87,0,1,21,0,0,0,3, , , ,
11012,2.5,8.7,5.3,3.22,1.38,1.15,7.4, ,1,62,31.7082837891399, ,185,95,0,1,22,0,0,0,2, , , ,
4008,4.7,8.3,6.6,4.4,1,2.6,8.9,1,0,75,32.8391818352411,109,120,70,0,1,1,0,0,0,3, , , ,
8028,1.2,12,5.8,3.4,1,3,9.3, ,1,56,33.9506172839506,118,120,80,0,1,1,0,0,0,3, , , ,
18024,7.1,6.6,0,0,0,0,5.3, ,1,62,31.6990701606086, ,131,93,0,1,12,0,0,0,1, , , ,
4058,1.5,5.6,6.5,2.7,1.4,9,7.2, ,0,56,30.780907404284,98,140,90,0,1,6,0,0,0,3, , , ,
10054,2.4,9.8,5.8,2.77,1.9,2.53,7.6, ,0,70,27.0051309748852, ,135,60,0,1,28,0,1,0,3, , , ,
13008,2.5,11.1,4.12,1.82,1.54,2.44,9,0,0,64,37.9238548483046, ,120,90,0,1,13,0,0,0,2, , , ,
3037,3,5,3.62,1.5,1.79,1.2,7.4, ,0,69,24.609375, ,155,75,0,1,10,0,0,0,3, , , ,
5061,2.8,8,3.8,1.5,1.8,1.2, , ,1,61,30.6148213609393,109,130,85,0,1,4,0,0,0,3, , , ,
7024,1.6,8.8,3.9,1.8,.9,2.7,7.9, ,1,59,31.0476945435328,114,130,80,0,1,10,1,0,0,3, , , ,
10062,1,8.7,4.1,3.01,.98,.3,7.1, ,0,48,22.0521901834341, ,150,85,0,1,16,0,0,0,3, , , ,
9001, ,7.5,4.9,2.71,1.05,2.48,8.7, ,1,65,27.458654210327, ,145,80,0,1,27,0,0,0,3, , , ,
19009,1.5,6.2,4.1,2.5,1.2,1.5,7.1, ,1,59,29.4022732977159, ,161,94,0,1,11,0,0,0,3, , , ,
18030,4.1,10.4,5.33,3.42,1.01,3.46,8.2, ,0,60,37.463674241098, ,140,70,1,1,11,0,0,0,3, , , ,
27051,2.5,6.1,3,2.2,1.4,.7, , ,1,83,30.9617287497207,115,155,85,0,1,3,0,0,0,2, , , ,
8040,1.4,8.5,5.6,3.5,1.1,2.2,7.6,1,1,62,36.8442401297999,128, , ,1,1,20,0,0,0,3, , , ,
9059,3.5,7.8,4.1,2.53,1.45,.66,6.3, ,0,61,27.34375, ,110,70,1,1,27,0,0,0,2, , , ,
3061, ,6.9,5.35,3.5,.83,2.7,6.8, ,1,65,31.46267227523, ,165,85,0,1,10,0,0,0,3, , , ,
15007,3,6.8,4.1,2.71,.94,1.25,8.7, ,1,59,26.8923231381548, ,165,90,0,1,20,0,0,0,2, , , ,
3047,.82,7.5,2.68,1.3,1.16,1.6,6.9, ,1,67,31.0204081632653, ,175,80,0,1,18,0,0,0,2, , , ,
10021,2.9,11.5,4.3,2.68,.96,1.28,7.9, ,1,66,35.5113636363636, ,145,80,0,1,11,0,0,0,1, , , ,
8059,1.3,5.3,4.3,1.74,1.89,.93,6.6, ,0,63,30.1102788964583, ,130,75,0,1,26,0,0,0,3, , , ,
10019,1.4,11.2,3.4,3.4,1.26,1.71,9.2, ,0,75,29.7056440723737, ,170,85,0,1,30,1,0,0,3, , , ,
13035,1.8,13.8,10,7,1.2,4.9,11.1,1,1,61,37.3455903476013, ,176,110,1,1,14,0,0,0,3, , , ,
8048,8,13.9,8.1,6.11,2.16,1.05,8.1, ,0,71,37.0982552800735, ,175,85,0,1,14,0,0,0,2, , , ,
8063,2.6,11,4.5,2.75,1.07,1.2,7.3, ,0,61,28.0403781445281, ,140,80,0,1,10,0,0,0,3, , , ,
19020,1.5,6.2,5.6,3.9,1.2,1.9,7.1, ,1,58,28.3937263385614, ,145,79,0,1,10,0,0,0,3, , , ,
10018,.7,9.6,4.2,2.14,1.03,2.33,6.7, ,1,59,29.7265160523187, ,150,90,0,1,15,0,0,0,2, , , ,
14046,2.2,5,3.2,1.41,1.25,.99,6.1, ,0,69,33.2840236686391, ,170,85,0,1,10,0,0,0,3, , , ,
10036,1.2,8.1,5.8,3.24,1.5,.75,7.6, ,0,69,28.6047649516354, ,175,90,0,1,17,0,0,0,2, , , ,
4021,1,8.5,4.2,2.3,1.4,1.2,7.5,1,1,50,26.8786781349027,103,100,60,0,1,13,0,0,0,2, , , ,
10052,3,13,4.7,2.78,1.3,1.09,8.2, ,1,63,27.0416441319632, , , ,0,1,11,0,0,0,2, , , ,
18044,2.4,8.9,5.5,3.5,1.3,2.5,7.6, ,0,67,30.4772192430848, ,158,86,0,1,25,0,0,0,3, , , ,
13037,.3,8.6,4,2.2,1,1.6,7.2, ,1,57,29.3847566574839, ,156,107,1,1,12,0,0,0,3, , , ,
11054,10,9.9,3.8,1.85,1.11,3.68,7.4, ,0,67,29.296875, ,160,90,0,1,9,0,0,0,2, , , ,
4044,.8,7.3,3.7,2.3,1.1,.7,5, ,0,70,32.8473001121615,106,138,78,0,1,18,1,0,0,2, , , ,
13041,2.3,8,3.7,1.58,1.91,.49,8.2, ,1,67,29.0606071215994, ,127,71,0,1,12,0,0,0,3, , , ,
17058,15,4.4,5.6,3.8,1.08,1.26,7, ,0,58,39.3021120293848, ,190,95,0,1,11,0,0,0,2, , , ,
14055,2,6.7,3,1.64,.9,1.36,6.8, ,1,73,28.0763192851105, ,140,80,1,1,14,0,0,0,3, , , ,
4052,6.6,6.8,4.8,2.2,.9,3.8, , ,0,45,30.859375,102, , ,0,1,1,1,0,0,3, , , ,
11004,3,12.4,4.8,3.05,1.25,2.74,8.1, ,1,61,33.7068131456571, ,150,95,0,1,13,0,0,0,3, , , ,
18018,1.2,9.5,3.3,1.5,.9,3.5,8.6,1,0,64,27.2508874466636, ,130,94,1,1,5,0,0,0,3, , , ,
15014,3,5.2,4.6,2.73,.97,1.97,6.9, ,0,68,33.7822203711417, ,135,70,0,1,27,0,0,0,2, , , ,
15001,1,13,3.8,1.65,1.05,2.46,9, ,0,63,24.6097337006428, ,160,96,0,1,16,0,0,0,3, , , ,
10011,7,6.5,4,2.75,1.12,.94,6, ,1,59,29.320987654321, ,155,90,0,1,13,0,0,0,3, , , ,
6032,.9,8.3,3.8,2.1,1,1.5,8.4, ,1,69,31.0204081632653,106, , ,0,1,20,0,0,0,2, , , ,
10063,2.7,10.1,4.4,2.86,1.03,1.5,8.4, ,1,64,30.8365305317509, ,130,75,1,1,20,0,0,0,3, , , ,
13012,.5,8,3.7,2,1.6,.9,7.2, ,1,61,30.0947300023939, ,144,89,0,1,18,0,0,0,3, , , ,
13028,1.3,9.2,4.33,2.11,1.56,1.64,6.6, ,0,57,30.4076265614727, ,104,72,0,1,12,0,0,0,3, , , ,
14019,.2,8.6,4,2.3,1.2,2,8.2, ,1,55,26.078971533517, ,150,103,0,1,18,0,0,0,3, , , ,
4004,2.5,7.4,4.6,2.5,1.1,2.2,6.1,1,1,59,33.4420657328472,121,150,95,0,1,6,0,0,0,2, , , ,
6010,7.5,16.1,5.8,1.8,1,8.7, , ,0,67,49.9479708636837,153, , ,0,1,20,0,0,0,3, , , ,
7055,.5,5.1,4.5,2.6,1.5,.8,7, ,1,62,26.1224489795918,96,115,75,0,1,37,0,0,0,3, , , ,
8057,10,8.8,4.9,3.26,1.52,1.13,6.4, ,0,59, , ,170,90,0,1,9,0,0,0,3, , , ,
19010,1.3,7.2,3.1,1.6,1.3,.8,6.6, ,1,66,28.9736144426209, ,192,101,0,1,12,0,0,0,2, , , ,
7033,2.4,6.2,3.8,1.8,1.5,1.1,11.8, ,1,60,31.4814814814815,120,130,85,0,1,12,0,0,0,2, , , ,
18046,.3,8.6,5,3.4,1.1,1.4,6.8, ,1,73,27.7176852352623, ,138,76,0,1,22,0,0,0,3, , , ,
13051,.2,7,4.4,2.4,1.6,.9,5.7,1,1,64,23.1404958677686, ,130,73,0,1,28,0,0,0,3, , , ,
18031,1.2,10.1,3.6,2.3,1.1,1.4,7.2, ,0,75,24.9770431588613, ,150,60,0,1,16,0,0,0,3, , , ,
18033,1.6,6.5,6.1,3.9,1.7,.9,7.7, ,1,71,31.7901234567901, ,161,89,0,1,11,0,0,0,3, , , ,
9051,3.6,7.3,4.4,2.41,1.45,2.24,7.6, ,0,65,38.7096774193548, ,140,80,0,1,11,0,0,0,3, , , ,
15017,2.3,4.6,4.5,2.03,1.17,2.41,7.7, ,1,61,26.5731292517007, ,140,90,0,1,13,0,0,0,3, , , ,
14001,3.5,12.13,4.9,2.7,1.5,1.5,8.7, ,1,43,28.3737024221453, ,145,97,0,1,15,0,0,0,3, , , ,
18060,1.1,7.8,5.3,2.6,2.4,.6,9.2, ,0,59,31.161373901474, ,207,103,0,1,12,0,0,0,3, , , ,
14009,.7,6.4,4.3,2.5,1,2.2,7.4, ,0,57,30.457655947154, ,147,91,0,1,21,0,0,0,2, , , ,
10040,2.7,5.8,4.6,2.24,1.65,.64,6.5, ,1,70,29.4117647058824, ,145,85,0,1,14,0,0,0,2, , , ,
13058,4.3,8.1,5.4,3.4,1.2,1.5,7.7, ,1,68,40.3117441547971, ,137,83,0,1,10,0,0,0,2, , , ,
8060,7.9,9.1,5.9,3.54,1.36,1.59,9.1, ,0,72,28.90625, ,175,80,0,1,17,1,0,0,3, , , ,
14041,2,7.3,4,2.17,1.53,.71,7, ,0,54,30.8630358688697, ,145,85,0,1,13,0,0,0,3, , , ,
9008,3.1,7.3,2.9,1.55,.81,1.45,8.9, ,1,63,32.1799307958478, ,140,90,0,1,25,0,0,0,2, , , ,
13063,.3,8.2,4.2,2.1,1,2.8,7, ,1,56,33.2515495867769, ,175,99,0,1,2,0,0,0,3, , , ,
3043,3,8.7,3.55,2.2,.7,2,6.9, ,1,74,32.3468173706127, ,190,80,0,1,14,0,0,0,3, , , ,
3048,3,4,4.22,2.2,1.49,.8,5.9, ,1,77,27.4144536926939, ,140,80,0,1,11,0,0,0,2, , , ,
19050, ,6.7,5.28,3.4,.78,1.3,7.3, ,0,68,25.8760580676286, ,140,80,0,1,21,0,0,0,3, , , ,
15009,1.9,10.4,6.9,3.64,1.94,1.66,7.8, ,0,72,34.449607434706, ,190,80,0,1,25,0,0,0,3, , , ,
7005,4.1,9,5.3,3.2,1,2.5,8.4, ,0,70,29.7142857142857,111,150,95,0,1,23,0,0,0,2, , , ,
6039,1.1,8.5,5.2,3.3,1.4,1,7.2, ,0,61,28.6501377410468,99, , ,0,1,1,0,0,0,3, , , ,
4010,2,7.3,5.1,2.3,1.3,3.3,8,1,0,59,42.6078971533517,121,150,90,0,1,2,0,0,0,3, , , ,
13044,.7,9.9,4.23,2.77,1.21,1.14,7.5,1,1,68,31.2314098750744, ,149,85,0,1,9,0,0,0,2, , , ,
19017,.8,7.3,3.3,1.8,1.1,1.2,7.1, ,1,65,27.7634297520661, ,156,83,0,1,13,0,0,0,2, , , ,
5039,.8,7,5.9,3.4,1.5,2.1, , ,1,57,28.4005479635136,95,120,80,0,1,1,0,0,0,2, , , ,
7008,.9,4.8,3.8,2.1,1.3,.9, , ,1,57,28.7211210705719,105,160,90,0,1,1,0,0,0,3, , , ,
9024,1.5,9.2,4.6,2.37,.85,2.68,7.8, ,1,63,26.8698060941828, ,155,90,0,1,13,0,0,0,3, , , ,
8018,8.9,7,3.4,2.2,.7,1.2, , ,0,63,29.7004132231405,104,140,80,1,1,2,0,0,0,3, , , ,
19019,1.5,8.1,4.5,2.3,1.3,1.2,7.5, ,0,47,28.90625, ,163,70,0,1,4,0,0,0,3, , , ,
18041,3.2,8.1,3.4,1.5,1.6,1.6,6.5, ,0,79,33.203125, ,195,88,0,1,11,0,0,0,3, , , ,
7003,1.5,9,4.3,2.5,1.2,1.4, , ,1,68,33.5743801652893,119,140,90,0,1,4,0,0,0,3, , , ,
14043,1.2,15.3,4,2.81,.72,1.43,8.4, ,1,75,30.7173999207293, ,180,105,0,1,14,0,0,0,2, , , ,
18005,.5,6.4,4.4,2.8,1.1,1.4,6.9, ,1,34,30.6689049586777, ,105,68,0,1,14,0,0,0,2, , , ,
23010, ,5,4.6,2.5,1.6,1.1, , ,1,82,23.7386621315193,94,150,80,0,1,38,0,0,0,3, , , ,
9038,3.7,9.6,5.6,2.73,1.46,3.34,6.9, ,0,59,32.2420634920635, ,170,95,0,1,14,0,0,0,3, , , ,
8006,5.4,5.4,4.4,3,.9,1.1, , ,1,58,39.0925189615423,129, , ,0,1,3,0,0,0,3, , , ,
19040, ,5.3,4.7,2.9,1.48,.9,7.8, ,1,62,28.719723183391, ,150,75,0,1,20,0,0,0,3, , , ,
19034,.5,5.7,7.6,6.2,1,2.4,6.2, ,1,71,29.4075963718821, ,172,86,0,1,15,0,0,0,3, , , ,
10058,2.2,9.9,3.9,2.45,1.17,1.04,7.1, ,1,78,25.3069320474676, , , ,0,1,19,0,0,0,3, , , ,
7028,17.4,12.1,5.9,2.8,1.6,3.2,8.4, ,0,58,41.1522633744856,128, , ,0,1,7,0,0,0,3, , , ,
19003,5.2,7.9,6.6,4.2,1.1,4.6,8.4, ,1,47,31.4056133997284, ,129,90,1,1,14,0,0,0,3, , , ,
6012,.9,12.7,4.3,2.2,1.4,1.6,10.4, ,0,70,32.4619113573407,107,110,70,0,1,7,0,0,0,3, , , ,
8021,3.4,10.3,5.4,2.9,.6,6.2,6.8, ,1,53,29.9382716049383,107,130,80,0,1,7,0,0,0,3, , , ,
19051,7,9.1,5.71,3.1,1.61,1.4,11.5, ,0,71,39.2565294023394, ,135,65,0,1,25,0,0,0,3, , , ,
18047,2.5,6.6,6.1,3.7,.7,5.8,7, ,1,52,29.9382716049383, ,155,84,1,1,13,0,0,0,3, , , ,
18026,2.4,11.3,5.8,3.6,1.1,2.4,9.8,1,0,66,26.4023545706371, ,166,88,0,1,4,0,0,0,3, , , ,
4033,2.6,7.1,4.8,2.2,.8,6.8,8.7,1,1,62,31.561671506123,120,145,85,0,1,18,0,0,0,3, , , ,
13009,.3,10.8,3.1,1.2,.9,1.57,7.7,0,1,62,28.4011110764333, ,144,77,1,1,12,0,0,0,3, , , ,
10050,4.8,6,6.1,3.95,1.48,1.1,9.2, ,1,55,29.3847566574839, ,165,80,0,1,13,0,0,0,2, , , ,
6046,2.1,8.7,4.7,2.8,.9,2.1,9.1, ,1,61,29.0612244897959,101,130,80,0,1,8,0,0,0,3, , , ,
3058,.5,4.2,5,2.95,1.76,.88,6.8, ,0,75,23.3066800530675, ,165,80,0,1,19,0,0,0,2, , , ,
14010,1.2,8.4,3.5,2.1,1.4,1.1,9.7,1,0,76,27.0538027739674, ,140,88,0,1,25,0,0,0,3, , , ,
19044, ,0, , , , , , ,0,74,32.8932941537652, ,175,85,0,1,14,0,0,0,2, , , ,
19030,3.1,7.5,4.2,2.9,1.2,1.1,6.9, ,1,64,34.6020761245675, ,150,75,0,1,15,0,0,0,2, , , ,
3053,3,7.1,7.35,4.1,1.01,4.8,7.4, ,1,60,30.4866850321396, ,160,90,0,1,13,0,0,0,3, , , ,
19056, ,8.3,4.67,2.6,1.04,2.6,7.2, ,1,69,28.0102237316621, ,150,85,0,1,15,0,0,0,3, , , ,
3040,2.5,5.7,4.8,2.9,1.32,1.6,6.6, ,0,67,32.4061571698623, ,175,95,0,1,11,0,0,0,3, , , ,
11031,20,14,5.2,2.58,2.03,1.29,6.8, ,1,69,33.4622248661511, ,165,85,0,1,11,0,0,0,1, , , ,
4046,2.7,10.7,4.2,2.4,.9,1.9,9.6,2,0,54,42.5170068027211,131,140,90,0,1,10,0,0,0,2, , , ,
15004,1,10.7,4.1,1.98,1.24,1.3,6.7, ,1,74,24.5778671518401, ,195,95,0,1,14,0,0,0,1, , , ,
18057,1.2,7.9,6.4,4.4,1.4,1.2,6.8, ,0,64,33.4602076124567, ,164,79,0,1,12,0,0,0,3, , , ,
19018,9,8.1,5.6,3.1,1.8,1.1,6.3, ,1,67,26.3328887520947, ,121,65,0,1,23,0,0,0,3, , , ,
9064, ,12.4,4.7,2.9,1.29,1.32,7.3, ,1,76,27.734375, ,165,70,0,1,15,0,0,0,2, , , ,
6017,5.6,8.4,3.9,2.1,1,1.7,8.65, ,1,55,41.0301729579598,126,160,90,0,1,10,0,0,0,3, , , ,
4032,.2,4.6,4,2.3,1.3,.9, ,1,1,51,20.7612456747405,82,120,80,0,1,40,1,0,0,3, , , ,
14018,.6,6.3,2.9,1.5,.7,2.5,5.9, ,1,67,26.8388318009735, ,127,75,0,1,10,0,0,0,3, , , ,
14013,.7,10.3,3.4,2.1,.8,2.2,8.2, ,1,58,30.6938775510204, ,142,86,0,1,17,0,0,0,2, , , ,
9012,.7,7,5.1,2.8,1.5,1.44,8, ,1,63,32.1119524067063, ,140,90,0,1,25,0,0,0,3, , , ,
19059, ,7.8,5.81,4.1,.95,1.8,7.6, ,1,57,30.7394166193324, ,150,80,0,1,19,0,0,0,3, , , ,
11045,2.5,14,7,4.37,1.81,.91,10.1, ,0,69,26.0261748958953, ,180,85,0,1,17,0,0,0,2, , , ,
14031,1.1,7.9,3.5,1.5,1.6,.9,5.5, ,0,58,27.639801313892, ,152,95,0,1,16,0,0,0,3, , , ,
8041,4.4,8.1,6.1,3,2.4,1.5,8.3, ,0,75,31.5334467120181,109,185,75,0,1,17,0,0,0,3, , , ,
11063,1.8,8.4,4.2,2.55,1.28,.65,6.6, ,0,71,27.9155188246097, ,175,95,0,1,13,0,0,0,3, , , ,
13050,.3,8.9,4.1,2.5,1.2,.7,6.9, ,0,45,28.0102237316621, ,130,87,0,1,22,0,0,0,2, , , ,
27007, , , , , , , , ,1,76,25.9043101026809, ,160,70,0,1,1,0,0,0,3, , , ,
14058,1.6,10,4.1,1.77,.89,4.1,8.1, ,0,64,33.59375, ,165,85,0,1,12,0,0,0,3, , , ,
6019,2.3,12,3.9,1.8,1.1,2.3,7.9, ,1,52,31.3535787870644,116,150,95,0,1,3,0,0,0,2, , , ,
10057,1.3,6.1,4.1,2.25,1.24,2.19,5.8, ,1,58,36.6782006920415, ,165,95,0,1,10,0,0,0,3, , , ,
5052,7.3,12.1,4.8,2.6,.9,4.9,10.2, ,0,63,39.7828673408685,130,160,80,0,1,9,0,0,0,3, , , ,
14002,2.5,7.8,5.8,4,1,2.6,6.7,1,1,64,34.765625, ,150,70,0,1,23,0,0,0,2, , , ,
9040,2.5,8.1,4.8,2.48,1.25,2.47,7.1, ,0,66,32.421875, ,200,100,0,1,24,0,0,0,3, , , ,
10012,.7,10,4.9,3.17,1.27,1.43,7.4, ,1,65,32.7449282998984, ,175,80,0,1,21,0,0,0,3, , , ,
13045,.3,10.5,4.9,2.3,1.5,2.7,8.4, ,1,60,27.3356401384083, ,145,87,0,1,13,0,0,0,3, , , ,
19035,1.8,4.9,4.5,2.7,1.6,1.7,7, ,0,59,30.0215018864863, ,174,98,0,1,6,0,0,0,3, , , ,
15012,2.7,5.8,3.2,1.5,1.15,.59,7.1, ,1,63,33.2179930795848, ,185,80,0,1,20,0,0,0,3, , , ,
14020,19.6,8.8,5.2,3.5,.9,1.9,8.1,1,1,74,29.0697674418605, ,117,61,0,1,7,0,0,0,2, , , ,
8062,2.4,9.5,5.3,2.87,1.24,2.04,7.6, ,0,63,34.0176417072109, ,145,90,0,1,10,0,0,0,3, , , ,
8027,19.5,9.4,5.9,3.7,1.5,1.6,6.3, ,1,64,27.452886842632,113,165,110,0,1,10,0,0,0,1, , , ,
11016,2,18.5,3.5,1.61,1.33,.8,10.1, ,0,67,32.8947368421053, ,185,90,0,1,13,0,0,0,2, , , ,
11010,1,5.7,3.7,1.62,1.69,.77,6.4, ,1,69,29.0465702703565, ,155,75,1,1,15,0,0,0,3, , , ,
4062,2.8,8.6,5.4,2.9,1.1,3,7.2, ,1,62,27.7777777777778,106,115,70,0,1,13,0,1,0,3, , , ,
9003,4.5,13.6,4.7,2.54,.89,3.24,7.4, ,1,60,29.7608627148909, ,140,85,0,1,11,0,0,0,3, , , ,
15021,2,5.4,3.4,1.57,1.42,1.22,6.5, ,1,53,28.4090909090909, ,150,90,0,1,11,0,0,0,3, , , ,
13004,1.3,8,6.1,4.3,.9,2.6,7.1, ,1,54,28.0763192851105, ,144,97,0,1,11,0,0,0,3, , , ,
8044,6.2,7.9,4.9,2.7,.9,2.9, , ,1,50,32.146643411648,113,130,85,0,1,6,0,0,0,2, , , ,
18002,.8,9,4.9,2.61,1.72,1.13,7.8, ,0,68,33.8340273646639, ,145,95,0,1,17,0,0,0,2, , , ,
11020,3.4,10,5.4,3.61,1.25,1.19,8, ,0,60,27.2392244832559, ,170,85,0,1,11,0,0,0,1, , , ,
13005,.5,14.6,4,1.8,1.8,.8,9.9, ,0,55,24.7409372871024, ,153,89,0,1,12,0,0,0,3, , , ,
8042,9.2,11.7,3.4,1,.7,3.7,6.3, ,0,55,38.1039475689681,120,149,90,0,1,10,0,0,0,3, , , ,
13018,.5,5.5,3.8,2.2,1.1,1.5,9.7, ,0,79,25.2173585757838, ,133,72,0,1,41,0,0,0,3, , , ,
10043,3.3,10.9,3.9,1.96,1.51,.64,8, ,1,65,30.8112461048283, ,155,90,0,1,17,0,0,0,2, , , ,
8064,3.4,10.3,5,2.32,.83,5.51,9.2, ,1,69,32, ,180,75,0,1,8,0,0,0,3, , , ,
19004,3.5,10.6,3.4,0,.9,1.5,10.7,1,1,66,29.4022732977159, ,171,104,0,1,10,0,0,0,3, , , ,
4014,18.4,5.7,4.4,2.4,.7,2.9, ,1,0,79,31.6032123735871,113, , ,0,1,20,0,1,0,3, , , ,
18037,2.3,8.1,4.8,3.2,1.2,2.1,7, ,1,57,28.7037037037037, ,164,80,0,1,11,0,0,0,3, , , ,
14016,1,8.7,3.52,1.82,1.15,2.5,5.4,1,1,83,23.4235495956024, ,176,85,0,1,13,0,0,0,2, , , ,
8024,2.1,6.5,5.3,3.1,.9,5,7.6, ,1,53,30.119375573921,109, , ,0,1,10,0,0,0,3, , , ,
14051,1.8,8.9,4.6,2.83,1.22,2.01,10, ,0,64,31.2294543063774, ,165,80,0,1,33,0,0,0,2, , , ,
7046,.6,4.1,2.6,.3,.8,3.3,7.4, ,1,55,31.8339100346021,111,195,75,0,1,2,0,0,0,3, , , ,
5027,1.5,12,6.3,3.2,1.1,11.3,8.4, ,1,62,33.5743801652893,122,150,80,0,1,30,0,0,0,3, , , ,
13055,3.5,8.8,6.3,3.9,1,4.6,9.7, ,0,64,29.40778799351, ,171,109,0,1,21,0,0,0,3, , , ,
13056,.8,13.3,3.9,2.2,1,1.8,10.4,1,1,51,41.4652978352255, ,123,92,0,1,8,0,0,0,2, , , ,
19013,1.4,7.7,6.5,5,1.4,2.4,6.9, ,1,66,29.3775826446281, ,151,96,0,1,16,0,0,0,3, , , ,
22007, ,7.9, , , , ,7.9, ,1,62,32.3028619731916,110,164,84,0,1,7,0,0,0,3, , , ,
5053,.7,6.6,4,2.4,1,1.4,7.6, ,0,60,31.2213039485767,105,120,80,0,1,4,0,0,0,3, , , ,
9041,4.7,10.9,5.7,3.82,1.06,1.3,8.1, ,1,63,33.4640346133045, ,165,80,0,1,13,0,0,0,2, , , ,
7050,.9,7.9,4.2,2.3,1.4,1.1,6.1, ,1,59,30.9617287497207,116,155,95,0,1,8,0,0,0,3, , , ,
26048,3.4,7.7,3.9,2.01,1.38,1.1, , ,0,74,24.3865264441396,104,135,70,0,1,10,1,0,0,2, , , ,
7004,8.7,8,4.1,2.1,1,2.1,8.1, ,0,60,33.6949375410914,109,150,90,0,1,1,0,0,0,3, , , ,
19055, ,12.8,3.09,1.4,.96,1.1,9.2, ,0,74,33.9100346020761, ,160,95,0,1,35,1,0,0,2, , , ,
11040,5.1,10,5.6,2.57,2.22,1.11,7.9, ,0,69,47.0709228274198, ,160,90,0,1,37,0,0,0,2, , , ,
7029,4.8,13.6,5.8,3.8,1.2,1.8,6.6, ,1,52,44.9826989619377,135,150,90,0,1,8,0,0,0,3, , , ,
14012,1.5,9,5.1,2.7,1.9,1.1,7.4, ,0,62,25.4355687047995, ,129,92,0,1,10,0,0,0,3, , , ,
14054,4,9.2,5,3.01,.99,2.58,8, ,0,77,29.1363163371488, ,160,70,0,1,14,0,0,0,3, , , ,
9010,2.7,7.7,5.3,3.53,1.06,1.75,8.2, ,1,61,38.7656054454992, ,145,70,0,1,14,0,0,0,3, , , ,
18043,5.5,7.8,5,3.4,.9,2,6.1, ,1,59,40.4671060238178, ,163,100,0,1,11,0,0,0,2, , , ,
14022,3.5,11.4,5.1,3.6,1.1,2.1,9.7, ,0,64,33.7477038745782, ,144,82,0,1,14,0,0,0,3, , , ,
15011, ,18.8,4,2.22,.82,2.29,10.8, ,1,52,34.6020761245675, ,115,70,0,1,10,0,0,0,3, , , ,
18003,.3,7.9,3.3,1.9,1.2,.7,7.8, ,1,66,28.0864197530864, ,136,74,0,1,14,0,0,0,3, , , ,
5032,9.2,10.7,5.5,2.9,1.1,3.3,7.5, ,0,76,29.0657439446367,109, , ,0,1,15,0,0,0,2, , , ,
18053,2.8,7.4,5.4,3.8,1.7,1.2,6.9,3,1,50,33.8972107438017, ,145,89,0,1,7,0,0,0,3, , , ,
14008,3.8,6.8,6.1,4,1,2.2,6.8,1,0,55,32.8125, ,130,84,0,1,13,0,0,0,3, , , ,
13010,.5,7.5,4.5,2.5,1.5,1.6,7, ,0,52,34.765625, ,166,106,0,1,13,0,0,0,3, , , ,
13043,1,8,4.1,1.9,1.8,.9,6.1, ,1,68,21.4532871972318, ,111,75,0,1,24,0,0,0,3, , , ,
9026,3,4.6,4.5,2.74,1.17,1.7,6.6, ,0,71,30.4831580551745, ,155,85,0,1,11,0,0,0,1, , , ,
10027,11.6,6.9,4.5,2.67,1.03,1.41,7.1, ,0,72,36.0344128642854, ,150,70,0,1,17,0,0,0,3, , , ,
4016,1.9,5.6,3.6,1.4,1,2.7,5.8,1,1,78,24.4897959183673,111, , ,0,1,1,0,1,0,3, , , ,
15003,11,8.4,3.2,1.92,1.12,.81,5.9, ,1,59,25.9515570934256, ,150,85,0,1,12,0,0,0,2, , , ,
14011,3.5,9.1,4,2.4,1.1,2.2,7.6, ,0,72,31.6032123735871, ,139,84,0,1,16,0,0,0,3, , , ,
6030,6.6,7.8,5.4,2.7,1.2,3.4, , ,0,46,32.1119524067063,102,130,80,0,1,1,0,0,0,3, , , ,
15015,2.6,6.7,4.1,2.07,.83,1.64,7.7, ,1,62,29.0547520661157, ,160,80,0,1,17,0,0,0,3, , , ,
10032, ,8.4,4.8,2.14,1.33,2.24,7.6, ,0,64,32.0398718405126, ,180,90,0,1,12,0,0,0,3, , , ,
11006,20,8.3,5.4,3.4,1.23,2.28,9.5, ,0,74,34.5270890725436, ,140,75,0,1,18,0,0,0,2, , , ,
15024,1.4,8.9,6.9,4.57,1.96,1.08,6.9, ,0,77,24.7474542577792, ,165,80,0,1,11,0,0,0,3, , , ,
25021, , ,3.9,2.3,1.1,1.3, , ,1,73,25.8645124716553,95,150,85,0,1,1,0,1,0,3, , , ,
19032,1.1,9.6,4.7,2.8,1.8,1.4,7.4, ,1,57,30.4866850321396, ,142,85,0,1,13,0,0,0,3, , , ,
14028,6,6.3,4.1,2.4,1.2,1.2,7.3, ,0,68,26.643598615917, ,143,69,0,1,12,0,0,0,3, , , ,
19048,1.6,13,7,4.63,1.59,2.09,9.1, ,1,55,32.1119524067063, ,130,80,0,1,13,0,0,0,2, , , ,
9004,1.1,7.7,4.7,2.32,1.42,1.4,8, ,0,65,29.4117647058824, , , ,0,1,13,0,0,0,2, , , ,
9049,1.3,10.2,3.9,2.07,1.14,1.9,8.2, ,0,73,24.2424242424242, ,160,95,0,1,15,0,0,0,2, , , ,
9007,6,10.6,4.3,1.99,.92,3.33,7.5, ,1,67,38.3663810104342, ,140,75,0,1,20,0,0,0,3, , , ,
13038,11.3,11,6.1,4,1.3,2,10.5, ,0,65,29.9687825182102, ,169,94,0,1,11,0,0,0,3, , , ,
7043,3.4,8.7,5.2,3.5,.9,1.8,7.2, ,1,63,29.3575219240468,99,130,70,0,1,15,0,0,0,3, , , ,
14025,.6,7.3,3.7,2.1,1.3,1,7.9, ,0,63,27.6360544217687, ,151,95,0,1,23,0,0,0,3, , , ,
9042,2.1,10.7,4.8,2.82,.9,1.82,8.5, ,1,51,31.120686707021, ,160,95,0,1,14,0,0,0,3, , , ,
11030,4.3,12.6,5.8,3.29,1.96,.57,8.7, ,0,53,29.7777777777778, ,175,100,1,1,20,0,0,0,3, , , ,
8056,.92,9.2,5,3.01,1.36,.71,7.5, ,1,73,27.4405991735537, ,160,85,0,1,12,0,0,0,1, , , ,
15006,2,6.1,3.3,1.95,1.09,1.32,8.7, ,1,74,36.5087131619557, ,150,90,0,1,19,0,0,0,2, , , ,
8054,1.7,7.5,4.2,2.85,.97,1.4,5.9, ,1,62,28.3950617283951, ,160,85,0,1,19,1,0,0,3, , , ,
6056,15.7,8.9,5.5,3.5,1,2.3, , ,0,61,26.171875,98,130,70,0,1,10,0,0,0,3, , , ,
13001,4.5,6.4,4.4,2.55,1.37,1,7.2, ,0,74,31.633714880333, ,160,85,0,1,14,0,0,0,2, , , ,
13025,6.1,8.4,3.2,1.6,1.1,.9,7.3, ,1,65,31.3469387755102, ,184,99,0,1,11,0,0,0,3, , , ,
3039,3,6.5,6.92,5.6,1.27,1.4,7, ,0,46,33.6220877338713, ,160,85,0,1,16,0,0,0,2, , , ,
60044, , ,5.1,2.5,1,3.6, , ,0, ,32.8932941537652, , , ,0,1, ,0,0,0,3, , , ,
9032,1.7,12.2,4.4,2.56,1.05,2.1,8.3, ,1,72,27.681660899654, ,150,85,0,1,25,0,0,0,3, , , ,
6015,3.1,6.1,8.8,4.8,1,6.5,73, ,1,73,32.9287190082645,112,145,80,0,1,1,0,0,0,3, , , ,
19008,1.2,6.3,4,2.3,1.2,1.7,5.6, ,1,69,28.5916121356336, ,162,84,0,1,6,0,0,0,3, , , ,
26049, , ,5.7,4.2,1,1, , ,1,85,34.8943985307622,113,180,60,0,1,2,0,0,0,1, , , ,
13059,.9,8.4,2.8,1.3,1,1.4,8.2,1,0,60,27.1816300864132, ,168,95,0,1,18,0,0,0,3, , , ,
11034,1.6,8.7,3.7,2.24,1.12,1.12,8.4, ,0,57,31.2174817898023, ,165,80,0,1,21,0,0,0,3, , , ,
14049,20,8.8,4.2,2.61,1.15,1.7,6.9, ,1,74,28.3848021613488, ,170,75,0,1,11,0,0,0,2, , , ,
5046,1.9,3.8,5.5,3.8,1,1.5,8.3, ,1,61,30.8462766729569,101, , ,0,1,10,0,0,0,3, , , ,
18028,.5,5.8,4,2,1.6,1.1,6.3, ,1,61,31.7891136228435, ,140,87,0,1,13,0,0,0,3, , , ,
10009,2.2,9,3.6,2.16,1.18,.38,7, ,1,55,25.2493372048984, ,145,75,0,1,14,0,0,0,2, , , ,
9019,1.8,10.8,3.7,1.69,1.31,.85,7.2, ,1,73,31.25, ,150,70,0,1,32,1,0,0,2, , , ,
13032,1.2,7.6,3.3,1.5,1.5,.8,6.6,1,0,53,26.6389177939646, ,145,88,1,1,14,0,0,0,3, , , ,
6013,.5,8.1,3.6,2.1,1,1.1,8, ,1,55,30.3871052979258,100,130,85,0,1,15,0,0,0,3, , , ,
13021,2,8.4,4.38,2.9,1,1.84,6.5, ,1,59,30.0838290968091, ,150,90,0,1,13,0,0,0,3, , , ,
19027,1.6,7.3,3.3,2.1,.9,1.8,9.2, ,1,37,32.6058884297521, ,161,102,0,1,3,0,0,0,2, , , ,
15008,2.3,8.9,3.9,2.24,1.31,.78,6.9, ,1,65,26.6748743203037, ,155,80,0,1,18,0,0,0,2, , , ,
9058,2.3,12.1,4.2,2.42,1.49,.99,8.7, ,0,71,34.2058298631767, ,165,90,0,1,20,0,0,0,3, , , ,
10028,17,15.5,5.7,3.58,1.18,1.39,9.1, ,1,71,35.4308390022676, ,185,110,0,1,14,0,0,0,2, , , ,
7037,20,7.4,5.1,3.1,1.1,2, , ,1,51,30.0041495100386,104,140,80,0,1,7,0,0,0,3, , , ,
9009,1,11.4,5.7,2.32,.89,5.88,7.7, ,1,58,29.7142857142857, ,150,90,1,1,17,0,0,0,3, , , ,
17057,1.7,6.3,4.2,2.36,1.21,.65,7.9, ,0,58,31.2487638938333, ,165,85,0,1,23,0,0,0,1, , , ,
18058,1.1,6.8,6,3.3,2.1,.6,7.7, ,1,51,29.7265160523187, ,166,99,1,1,20,0,0,0,3, , , ,
11039, ,0, , , , , , ,0,53, , , , ,0,1, ,0,0,0,3, , , ,
10042,1.6,7.6,5.3,2.88,1.58,.68,8.7, ,1,72,28.0102237316621, ,160,80,0,1,13,0,0,0,3, , , ,
7052,1.6,4.6,5.5,3.1,1.1,2.8, , ,0,74,27.1111111111111,100,138,80,0,1,23,0,0,0,3, , , ,
6036,2.6,7.6,3.1,1.6,1,1.1,7, ,1,65,34.0636093083294,110,135,80,0,1,1,0,0,0,2, , , ,
10047,4.9,7.8,5.2,3.29,1.82,.7,7.1, ,1,61,30.8462766729569, ,170,90,0,1,24,0,0,0,2, , , ,
13019,2.9,8.1,2.9,1.4,.9,.9,7.8,1,1,67,40.8163265306122, ,168,85,1,1,20,0,0,0,3, , , ,
8007,.4,5.6,5,2.4,1.6,2.2,5.5, ,1,52,37.7369882864388,135,130,80,0,1,2,0,0,0,3, , , ,
10024,.4,9.7,3.8,2.27,1.07,1.47,8, ,0,68,31.7739318550568, ,165,90,0,1,12,0,0,0,3, , , ,
5002,2.5,6.6,3.5,1.4,1.6,1.2,6.7, ,1,55,26.7755102040816,101, , ,0,1,3,0,0,0,3, , , ,
11028,1.5,7.9,4.1,2.49,1.13,1.02,6, ,1,75,24.9134948096886, ,140,75,0,1,18,0,0,0,2, , , ,
5020,9.9,10.1,4,2.2,1.3,1.2,9.1, ,1,63,30.2469135802469,110,140,90,0,1,3,0,0,0,3, , , ,
3056, ,8.6,3.88,2,1.64,1,7.2, ,1,64,26.4930256312043, ,160,95,0,1,15,0,0,0,3, , , ,
14027,.4,8.4,4.1,2.3,1,3.5,7.1, ,1,60,27.774423378819, ,134,82,0,1,11,0,0,0,2, , , ,
13013,4.2,10.1,3.8,1.7,1.6,2.6,8.4, ,0,65,36.1069414580713, ,141,80,0,1,12,0,0,0,2, , , ,
5016,.9,7,6.3,3.2,1,7.7,9.2, ,0,71,30.7574009996155,101,120,80,0,1,9,1,0,0,3, , , ,
23046, ,9.7, , , , , , ,0,85,30.4271978579253,103,110,75,0,1,14,0,0,0,2, , , ,
14050,3.9,7.5,4.6,2.64,1.18,1.31,6.7, ,0,79,27.3034383821556, ,175,90,0,1,11,0,0,0,2, , , ,
8058,8,5.5,4.8,2.017,1.38,1.63,7, ,0,66,37.7229080932785, ,165,85,0,1,15,0,0,0,3, , , ,
6029,1.9,7,4.3,1.9,1.2,2.6,7, ,0,61,24.092970521542,92, , ,0,1,6,0,0,0,3, , , ,
10006,0,7.6,4.7,2.2,1.75,.76,7.2, ,1,67,28.7037037037037, ,150,90,0,1,18,0,0,0,3, , , ,
19023,1.6,10.6,8.5,6.1,1.2,2.7,9.8, ,1,56,33.7424228851265, ,151,101,0,1,15,0,0,0,3, , , ,
11042,4.8,8,5.4,2.98,1.54,1.61,7.3, ,1,69,30.2469135802469, ,175,95,0,1,36,1,0,0,3, , , ,
10044,2.6,8.2,5.8,3.8,1.73,.78,7.8, ,1,59,28.4798860804557, ,150,75,0,1,14,0,0,0,3, , , ,
8019,.7,7.4,5.6,3.8,.8,2.3, , ,0,76,36.5797896662094,123,160,70,0,1,27,0,0,0,3, , , ,
7064,1.5,10.6,6,3.6,1.3,2.5,6.8, ,0,60,32.0461464508893,112,143,76,0,1,15,0,0,0,2, , , ,
7032,4,5.9,3.3,1.1,.9,2.8,7.55, ,0,67,33.7477038745782,116,150,60,0,1,18,0,0,0,3, , , ,
4060,.5,4.2,4.3,2.7,1,1.4,5.7, ,0,35,25.8645124716553,95, , ,1,1,1,1,0,0,3, , , ,
17062,3,8.6,4.28,2.6,1.05,1.5,7.4, ,1,55,27.7447483154974, ,150,90,0,1,17,0,0,0,3, , , ,
10064,1.7,5.5,3.3,1.85,.94,1.25,6.4, ,1,67,35.4366712391404, ,200,110,0,1, ,0,0,0,3, , , ,
11008,.1,12.6,4.3,2.18,.76,3.94,9, ,1,53,28.075042938301, ,145,75,0,1,12,0,0,0,3, , , ,
8052,2.3,6.8,4,1.96,1.08,2.83,7.4, ,0,65,31.633714880333, ,150,75,0,1,12,0,0,0,3, , , ,
5008, , , , , , , , ,1,60,29.3031348249443,112, , ,0,1,8,0,0,0,3, , , ,
10037,2.5,8.6,4.5,2.02,1.65,1.24,8.7, ,0,61,39.8006382444691, ,155,75,0,1,12,0,0,0,3, , , ,
9015,1.1,13.4,5.6,3.64,1.17,2.03,7, ,1,75,25.6543723973825, ,165,80,0,1,16,0,0,0,2, , , ,
7012,.2,10,4.6,2,2.1,1,8.2, ,0,46,31.2294543063774,101, , ,0,1,20,0,0,0,3, , , ,
14044,1.5,8.4,5.6,2.82,2.07,1.33,7.6, ,1,58,24.8970602317342, ,130,70,0,1,15,0,0,0,2, , , ,
4002,9.6,9.1,6.2,3.8,1,3,6.5,1,0,73,23.6652443615762,102,160,70,0,1,14,1,0,0,3, , , ,
15019,20,17.8,2.9,1.74,.92,1.14,9.9, ,1,73,33.2621406813487, ,145,75,0,1,27,0,0,0,3, , , ,
14021,1.9,6.1,5.5,3.2,1.5,1.7,7.4, ,0,42,27.34375, ,130,88,0,1,12,0,0,0,3, , , ,
11036,2.3,16.5,6.4,2.82,2.64,.8,9.4, ,0,66,26.8923231381548, ,150,80,0,1,16,0,0,0,3, , , ,
19053, ,8.6,5.44,2.7,.71,5.1,6.9, ,1,70,29.4022732977159, ,140,75,0,1,39,0,0,0,2, , , ,
14039,4.9,8.6,3.6,2.23,1.06,1,6.6, ,0,79,32.8814017386604, ,180,85,0,1,16,0,0,0,3, , , ,
4031,3.4,6.7,5.3,3.1,.8,7.2,7.45,1,1,57,30.6148213609393,118,145,95,0,1,2,1,0,0,3, , , ,
17056,2,7.6,7,3.69,2.09,.91,6.5, ,0,64,25.9645421720962, ,165,70,0,1,11,0,0,0,2, , , ,
11003,2.5,14.5,4.5,2.87,1.27,.83,8.5, ,0,76,27.4884259259259, ,200,80,0,1,19,0,0,0,3, , , ,
6024,3.4,6.7,5.2,3,1,2.4,6.9, ,0,47,35.8564308508731,119,120,80,0,1,2,0,0,0,3, , , ,
18039,2.5,7,5.2,3.4,.8,2.7,6,1,1,34,29.8295454545455, ,148,83,0,1,0,0,0,0,3, , , ,
19001,2.7,9.5,4.9,2.6,1.8,1.3,7.3,2,0,73,33.4622248661511, ,160,84,0,1,35,0,0,0,3, , , ,
18062,2.4,7.2,3.9,1.9,1.5,1,7.3,1,1,61,37.3010380622837, ,162,87,0,1,1,0,0,0,2, , , ,
18045,11.3,7.2,5.77,4.13,1.24,1.55,6.7, ,1,50,39.0218522372529, ,139,84,0,1,12,0,0,0,3, , , ,
9002,3.6,6.4,3.7,1.83,1.53,.39,7.6, ,1,80,23.7228106518761, ,145,70,0,1,9,0,0,0,2, , , ,
4037, , , , , , ,7.5, ,0,70,32.5963718820862,106,150,80,0,1,15,0,0,0,3, , , ,
19016,3,9.1,6.7,4.4,1.3,2.4,8.6, ,0,67,22.0385674931129, ,157,78,0,1,12,0,0,0,3, , , ,
112230, ,9.6,7, , ,6.2, , ,1,46,25.5354463915222,98,120,83,0,1, ,0,0,0,3, , , ,
18059,1.1,7.8,6.2,3.6,.7,4.7,7.4,1,1,57,38.3883149714428, ,144,87,1,1,8,0,0,0,2, , , ,
14036,3.1,16.2,5.8,3.3,1.1,4.4,10.3,0,1,72,31.4359113034073, ,131,68,0,1,12,0,0,0,2, , , ,
5043,1.9,9.3,5.5,3.3,1.2,2.2, , ,1,72,26.9274376417234,110,140,75,0,1,2,0,0,0,3, , , ,
18019,5.3,11.2,4.3,2.5,1.6,.5,9.4, ,1,54,30.7563677625489, ,124,67,0,1,10,0,0,0,2, , , ,
13062,2.2,11.1,4.4,2.5,1.9,1.8,7.5, ,0,66,28.719723183391, ,133,72,0,1,21,0,0,0,2, , , ,
6008,3.3,8.8,7,4,1.7,2.9,7.5, ,0,66,28.0403781445281,93,145,70,0,1,5,0,0,0,3, , , ,
7058,20,7.7,4.6,2.4,1,2.6, ,1,0,39,45.1371474865939,119,140,80,0,1,1,0,0,0,3, , , ,
15026,1.1,6.3,6.1,3.28,1.97,1.34,6.5, ,0,77,27.9421433267587, ,175,75,0,1,15,0,0,0,3, , , ,
18010,1.5,9,3.7,2,1.2,1.4,6.9, ,0,65,36.7865195205886, ,136,90,0,1,14,0,0,0,3, , , ,
10003,1.8,9.4,4.6,2.72,1.31,1.45,8.5, ,1,67,31.8877551020408, ,150,85,0,1,16,0,0,0,2, , , ,
11024,4.1,6.1,3.9,1.98,1.33,1.36,6.9, ,1,64,29.320987654321, , , ,0,1,12,0,0,0,2, , , ,
5001,6.2,7.5,4.9,2.8,1.1,2.1,8.1, ,0,59,28.3446712018141,103,140,80,0,1,16,0,1,0,3, , , ,
9045,2.4,14.6,4.9,2.75,.88,3.08,8.9, ,1,56,29.0606071215994, ,140,85,0,1,16,0,0,0,3, , , ,
11052,4.2,8.3,4.4,2.51,1.41,1.3,6.2, ,1,75,25.3814685419093, ,140,85,0,1,11,0,0,0,3, , , ,
8043,2.1,10.6,4.4,2.8,.7,1.9,6.7, ,0,43,29.7619047619048,100,125, ,0,1,5,0,0,0,1, , , ,
10007,6,7.3,5.5,2.23,2.33,.83,5.7, ,1,70,24.6097337006428, ,130,85,0,1,14,0,0,0,3, , , ,
18012,.5,8.1,3.6,1.9,1.3,1.3,10.5,1,1,65,31.0978907517577, ,158,95,0,1,9,0,0,0,3, , , ,
14053,2.5,11.8,5.5,3.4,1.05,2.79,8.6, ,1,59,31.3145661157025, ,140,90,0,1,12,0,0,0,2, , , ,
10033,1.9,11.1,5.1,3.1,1.22,1.62,9, ,1,68,31.5115016981198, ,155,85,0,1,16,0,0,0,3, , , ,
10026, ,11.7,4.9,3.3,.85,1.88,9.3, ,1,60,31.1728395061728, ,145,75,1,1,15,0,0,0,3, , , ,
15023,1,9.8,3.8,1.49,1.3,3.48,6.7, ,1,67,31.3469387755102, ,150,95,0,1,16,0,0,0,3, , , ,
26062, , ,4,2.1,1.68,.5, , ,1,75,27.4506048708864,97,140,90,0,1, ,1,0,0,3, , , ,
4007,1.2,10.2,3.9,2.1,1.4,.8,12,1,0,44,31.6117732496049,104,147,89,0,1,7,0,1,0,3, , , ,
14003,2.1,7.3,3.9,2.3,1.2,.7,7.3,1,1,75,28.0496712929145, ,167,106,0,1,4,0,0,0,3, , , ,
14061,3.1,7.4,6,3.95,.96,2.33,7.6, ,0,71,31.5720714182029, ,160,95,0,1,11,0,0,0,3, , , ,
8004,1.2,9,4.1,2.1,1.3,1.6,6.2, ,1,61,26.5950001399737,110,140,90,0,1,8,0,0,0,3, , , ,
4003,2.7,3.3,5.4,3.1,1.4,1.9,7.9,1,0,47,21.9671201814059,82,135,95,0,1,10,0,0,0,3, , , ,
5048,8.8,6.5,5.4,3.8,1.1,1, , ,0,46,41.8732782369146,114,140,90,0,1,3,0,0,0,3, , , ,
7025,3.7,9.2,4.4,2.5,1.3,1.4,7.3, ,0,67,38.9348025711662,120,130,70,0,1,23,0,0,0,2, , , ,
9057,1,6.6,4.3,2.59,.88,1.53,6.8, ,0,58,28.075042938301, ,130,80,0,1,20,0,0,0,3, , , ,
14060,2.7,9.8,4.2,2.45,1.17,1.68,7.6, ,0,71,29.7056440723737, ,145,70,0,1,11,0,0,0,3, , , ,
7040,1.1,7.2,3.8,2.1,1,1.5, , ,0,72,27.9155188246097,96,200,130,0,1,12,0,0,0,3, , , ,
3060, ,5.8,4,2.2,1.23,1.2,6.6, ,1,61,31.0476945435328, ,130,80,0,1,29,0,0,0,3, , , ,
4005, , , , , , ,7,2,0,59,34.9974700624051,111,140,80,0,1,4,0,1,0,2, , , ,
8033,2.4,10.8,4.8,2.2,.8,5.3,8.7, ,1,48,34.2857142857143,120,130,90,0,1,6,0,0,0,3, , , ,
5044,.9,9.3,4.6,1.7,1.7,2.6,9.3, ,1,63,32.9795918367347,113, , ,0,1,10,0,0,0,3, , , ,
15010,2.4,9.5,4.6,3.1,1.25,.5,7.5, ,1,57,30.0711684319556, ,155,85,0,1,10,0,0,0,3, , , ,
6031,6.1,13.1,3.3,1.4,.6,2.8,6.2, ,1,49,33.1397550814291,116,140,80,0,1,5,1,0,0,3, , , ,
11055,1.3,10.3,3.8,2.1,.84,2.62,7.3, ,0,58,31.804657843439, ,185,100,0,1,16,0,0,0,3, , , ,
14059,2.7,8.1,3.8,2.43,.93,.79,8.1, ,1,64,28.719723183391, ,155,70,1,1,20,0,0,0,3, , , ,
6014,1.5,7.4,5.5,3.2,1,2.8,6.4, ,1,53,30.405292525644,105, , ,0,1,3,0,0,0,3, , , ,
4017,1,13.6,4.1,2.4,1.3,.9,8.6,3,1,58,28.982007003985,113,160,95,0,1,10,1,0,0,2, , , ,
9062,1.1,5.5,4.4,2.43,1.62,1.32,6.3, ,0,52,26.078971533517, ,115,80,0,1,15,0,0,0,3, , , ,
14062,7,4.1,4,1.98,1.14,1.56,8.9, ,0,68,38.3687354139472, ,180,90,0,1,13,0,0,0,3, , , ,
11013, ,6.3,4.5,2.05,1.12,3.99,6, ,0,58,24.5089457652043, ,165,100,1,1,12,0,0,0,3, , , ,
10014,3.8,8.5,4.2,1.93,1.56,1.17,7.3, ,0,68,38.5214681440443, ,180,105,0,1,14,0,0,0,2, , , ,
18034,4.5,11,3.3,1.6,1.4,.6,7.7, ,1,59,29.9307958477509, ,160,84,1,1,13,0,0,0,2, , , ,
11022,1.8,8.4,4,2.33,1.08,1.17,7, ,1,74,27.7769298861451, ,160,85,0,1,13,0,0,0,3, , , ,
13047,6.7,5.5,5.5,3.2,2.02,.65,6, ,0,68,26.5337588296461, ,177,75,0,1,12,0,0,0,2, , , ,
18050,.7,5.6,5.4,3.5,1.5,2.2,6.4, ,1,80,23.566632231405, ,143,70,0,1,12,0,0,0,3, , , ,
18054,.9,15.5,6.02,3.9,1.65,1.49,10.9,2,0,65,29.7608376062247, ,167,75,0,1,26,0,0,0,3, , , ,
15025,14,11.4,4,2.42,1.14,.87,8.2, ,1,64,34.5679012345679, ,165,90,0,1,14,0,0,0,3, , , ,
9033,1.1,11.7,3.4,1.82,.92,1.09,7.7, ,1,72,25.469387755102, ,195,90,0,1,28,0,0,0,3, , , ,
8015,2,4.8,4.1,2.3,.9,2,7, ,1,57,31.0204081632653,111,120,80,0,1,20,0,0,0,3, , , ,
14057,1.8,7.5,4.6,2.58,.89,2.92,8.1, ,0,73,26.7228725206067, ,165,100,0,1,19,0,0,0,3, , , ,
19049,3.1,6.2,4.13,2.2,.78,2.4,8.2, ,1,70,31.2394143550755, ,130,75,0,1,18,0,0,0,3, , , ,
7062,7.4,12.1,5.2,3.6,.9,1.5,7.5,0,1,67,25.3086419753086,102,150,80,0,1,11,0,0,0,3, , , ,
13061,4.96,6.2,4.1,2.3,1.4,1.1,8.2, ,0,72,30.4705215419501, ,152,89,0,1,10,0,0,0,2, , , ,
9053, ,0, , , , , , ,0,75, , , , ,0,1, ,0,0,0,2, , , ,
7047,5.5,5.4,3.4,1.7,1.4,.7, , ,0,65,35.7512780246584,115,160,90,0,1,2,0,0,0,2, , , ,
9018,3.9,9.1,7.9,5.83,1.01,2.78,7, ,1,58,33.497261927242, ,165,90,1,1,10,0,0,0,2, , , ,
14026,4,11,3.9,2.3,1,2.2,9, ,0,62,43.8195397043134, ,146,88,0,1,19,0,0,0,3, , , ,
14038,3,6.9,4.65,2.6,1.15,2.5,6.9, ,0,67,28.8888888888889, ,145,90,0,1,17,0,0,0,2, , , ,
7053,3,9.5,5.8,3.1,.9,4, , ,0,79,28.8415318058003,104,140,67,0,1,20,0,0,0,3, , , ,
6021,2.3,14.8,4.3,2.3,1.2,1.7,8.5, ,0,49,32.421875,102, , ,0,1,16,0,0,0,3, , , ,
9022,1.7,6.2,3.9,2.25,1.03,1.11,7.9, ,1,64,29.0465702703565, ,165,90,0,1,19,0,0,0,3, , , ,
11049,.6,10,4.1,2.41,1.02,1.54,7, ,1,65,26.9274376417234, ,140,85,0,1,15,0,0,0,2, , , ,
60016, , ,5.87,3.23,.97,3.05, , ,1, ,33.0246913580247, , , ,1,1, ,0,0,0,3, , , ,
10013,6,10.9,6.2,3.9,1.46,1.36,8.3, ,0,71,24.9739854318418, ,145,75,0,1,17,0,0,0,2, , , ,
6064,1.7,9.1,5.7,3.3,.9,3.4,7.4, ,1,59,26.3328887520947,91,140,90,1,1,5,1,0,0,2, , , ,
9060,7,10.6,3.6,1.98,.81,2.01,8.1, ,0,56,27.968016063681, ,165,90,0,1,12,0,0,0,3, , , ,
14029,1.8,12.3,4,2.3,1.3,1.2,11.7, ,0,59,31.3779891663364, ,178,82,0,1,19,0,0,0,3, , , ,
11026, ,0, , , , , , ,1,64, , , , ,0,1,4,0,0,0,2, , , ,
15018,5.5,8.2,4.2,2.83,1.13,1.38,8, ,0,69,36.6526346349252, ,135,70,0,1,12,0,0,0,3, , , ,
14007,13.5,5.5,4.9,2.8,1.9,.5,5.7, ,1,58,28.0898876404494, ,116,75,0,1,12,0,0,0,2, , , ,
10031,1.4,6.6,4,2.37,1.03,1.01,7.3, ,1,60,25.9259259259259, ,155,95,0,1,12,0,0,0,3, , , ,
7031,4.1,11.6,4.8,2.3,.9,6.9,9.6, ,1,56,29.6849564301446,109,160,80,0,1,22,0,0,0,2, , , ,
9054,8,7.9,4.1,1.88,1.56,.8,6.8, ,0,80,24.3046178773967, ,155,50,0,1,17,0,0,0,3, , , ,
3033,3,8,3.84,2.4,1.44,.7,8.1, ,1,67,39.1929162432864, ,165,75,0,1,24,0,0,0,2, , , ,
17063,3.5,7.6,4,2.45,.89,2.45,7.2, ,1,60,35.1393022338556, ,135,90,1,1,13,0,0,0,3, , , ,
5049,1.5,2.8,4.4,2.3,1.1,2.1, , ,1,83,24.6097337006428,90, , ,0,1,51,0,0,0,3, , , ,
10008,2.4,8.4,5.3,2.98,1.76,1.55,8.1, ,0,74,28.5482813163072, ,130,70,0,1,26,0,0,0,2, , , ,
18016,.4,10.1,3.9,2.1,1.7,.7,8.2, ,1,75,26.4930256312043, ,170,90,1,1,25,0,0,0,2, , , ,
26063, , , , , , , , ,0,75, , ,130,70,0,1, ,0,0,0,2, , , ,
18008,.4,6.4,5.4,3.2,2,.4,8.7,1,1,62,33.3061224489796, ,187,99,0,1,12,0,0,0,3, , , ,
10046,2,15.1,5.2,3.24,1.28,1.82,10.5, ,1,69,27.9903628117914, ,185,95,0,1,19,0,0,0,3, , , ,
13057,2.3,8.2,4.74,2.6,1.49,2.55,6.8, ,1,51,26.0932752014797, ,130,79,0,1,10,0,0,0,3, , , ,
10035,1.8,16,3.8,1.52,1.1,2.84,9.1, ,0,60,28.5664819944598, ,160,85,0,1,20,0,0,0,3, , , ,
13031,.8,6.7,6.2,2.8,.8,6.6,9.6,0,1,57,29.0659268067116, ,174,110,0,1,11,0,0,0,3, , , ,
8036,7,7.7,3.9,2,1,1.9,7.1,0,0,61,31.4878892733564,108,150,75,0,1,10,0,0,0,2, , , ,
7035,9.9,9.8,5.2,3.9,.8,1.2, , ,1,54,39.0925189615423,122,150,90,1,1,1,0,0,0,3, , , ,
4030,4,7.8,4.9,2.6,1,2.9, ,1,0,64,29.6875,96,130,80,0,1,13,1,0,0,3, , , ,
4018,2.6,10.5,3.7,1.7,1.1,2,8.8,1,1,53,31.7739318550568,108,150,95,0,1,13,0,0,0,3, , , ,
10020,20,10.8,5.6,3.6,1.15,2.05,8.3, ,1,65,30.0711684319556, ,145,80,0,1,21,0,0,0,3, , , ,
6020,2.3,7.7,5.7,3,2,1.5,8.8, ,0,66,24.21875,83, , ,0,1,20,0,1,0,2, , , ,
18004,.5,7.7,3.9,1.7,1.8,.6,7.4, ,0,64,27.4756294930182, ,150,78,0,1,12,0,0,0,3, , , ,
6043,.2,8.6,5.2,2.1,1,4.6,7.4, ,0,48,37.890625,115,140,80,0,1,1,0,0,0,3, , , ,
14037,7,9,4.35,2.4,1.25,2.3,7.7, ,0,68,36.4524915878865, ,195,80,0,1,25,0,0,0,2, , , ,
11021,2.5,11.9,3.9,2.09,1.21,2.05,8.3, ,0,75,33.425160697888, ,130,75,0,1,20,0,0,0,3, , , ,
19058, ,7.7,4.32,2.3,1.62,.8,6.8, ,0,74,29.6665480004747, ,175,90,0,1,17,0,0,0,3, , , ,
13040,1.2,11.1,4.9,2.9,1.3,2.1,9, ,0,63,34.5776323616895, ,169,80,0,1,13,0,0,0,3, , , ,
4028,3.3,8.9,5.8,3.1,.7,9.4,7.75,1,1,63,40.1384083044983,128,180,120,0,1,1,1,1,0,3, , , ,
18051,.6,11.3,3.5,2.2,.9,1.8,7.2, ,0,69,28.8044139721693, ,204,91,0,1,10,0,0,0,2, , , ,
11062, ,0, , , , , , ,0,63,30.8641975308642, ,170,90,0,1,27,0,0,0,1, , , ,
19043, ,8.5,3.55,1.8,1.3,1.7,6.8, ,0,74,31.6262764822436, ,150,70,1,1,13,0,0,0,3, , , ,
6040,9.2,8.9,6.5,3.9,1,4.5, , ,0,68,35.0292622495621,107, , ,0,1,1,0,0,0,3, , , ,
13022,1.5,13.9,4.3,2.5,1.2,2.1,9,0,0,55,32.0499817436813, ,148,94,0,1,11,0,0,0,1, , , ,
13036,4.3,11.2,6.3,4.4,1.1,2.2,7.5, ,1,54,35.6718192627824,121,140,80,0,1,10,0,0,0,3, , , ,
17060,2.7,8.9,7,4.08,1.38,1.54,7.4, ,0,74,40.4582598942477, ,165,85,0,1,15,0,0,0,3, , , ,
10049,1.3,8.1,4.7,2.68,1.08,1.46,7.8, ,1,77,30.1038062283737, ,130,70,0,1,18,0,0,0,3, , , ,
14017,1.6,7.1,3.7,2.3,1,1.2,6.8, ,1,79,25.6895619253651, ,135,87,0,1,20,0,0,0,3, , , ,
7044,6.8,12.6,6.1,3.1,2.1,1.9,9.1, ,1,46,37.3455903476013,125,160,100,0,1,14,0,0,0,3, , , ,
7057,3.9,5.6,5.9,3.2,.9,3.9,6.9,1,0,50,27.1415823914337,100,130,80,0,1,7,0,0,0,3, , , ,
61080, , , ,6.1,1.2,1.5, , ,0, ,28.0403781445281, , , ,0,1, ,0,0,0,3, , , ,
13039,8.1,12.4,8.4,5.8,1,3.6,10.9,1,0,36,38.5787585355503, ,138,103,0,1,5,0,0,0,2, , , ,
13042,3.1,14.3,4.8,3,1.1,1.6,11.4,1,0,45,34.8161168199027, ,144,80,0,1,10,0,0,0,3, , , ,
19021,3,6.2,3.2,1.6,1,1.7,7.2, ,1,54,35.4921579232017, ,136,93,0,1,.5,0,0,0,3, , , ,
18022,2.4,7.7,4.9,3.3,.9,2.5,5.5, ,1,74,31.6081632653061, ,143,78,0,1,14,0,0,0,3, , , ,
9047,1.4,7.9,3.9,1.86,1.118,1.93,6.7, ,0,58,31.1418685121107, ,135,80,0,1,13,0,0,0,2, , , ,
